# Supplementary material for: Lansoprazole interferes with fungal respiration and acts synergistically with amphotericin B against multidrug-resistant Candida auris
Source: Emerg Microbes Infect. 2024 Mar 3;13(1):2322649. doi: 10.1080/22221751.2024.2322649 (PMC10911247; doi:10.1080/22221751.2024.2322649)
Supplement: Excel_sheet_S1 [file TEMI_A_2322649_SM0961.xlsx]

## Sheet: Table_S1
Accession	Description	B8441_ID	SAC_ID	SAC_Gene_Name	Global.deltaSm_LNP	PISA.deltaSm_LNP	Global.log10.pval	PISA.log10.pval	# Unique Peptides	Protein FDR Confidence: Combined
A0A2H0ZDX9	Aminotran_1_2 domain-containing protein OS=Candida auris OX=498019 GN=B9J08_004909 PE=4 SV=1	B9J08_004909	YMR296C	LCB1	0.860053	2.51534	1.53766	1.37175	2	High
A0A0L0NSS5	Flo11 domain-containing protein OS=Candida auris OX=498019 GN=QG37_06431 PE=4 SV=1				1.53773	1.81802	1.23459	1.23517	3	High
A0A510P9E7	Hypothetical_protein OS=Candida auris OX=498019 GN=CAJCM15448_44380 PE=4 SV=1				1.63441	1.81375	3.18156	1.82743	1	High
A0A0L0P2X3	Uncharacterized protein OS=Candida auris OX=498019 GN=QG37_02233 PE=4 SV=1	B9J08_002906	YDR086C	SSS1		1.78968		1.02634	1	Medium
A0A510P6U3	Hypothetical_protein OS=Candida auris OX=498019 GN=CAJCM15448_33130 PE=4 SV=1	B9J08_000464		SRP102	0.426887	1.47934	0.629186	1.77808	1	High
A0A0L0P0P1	Uncharacterized protein OS=Candida auris OX=498019 GN=QG37_03263 PE=4 SV=1	B9J08_000560	YLR287C	YLR287C		1.43643		1.70124	1	Medium
A0A510NYT6	Hypothetical_protein OS=Candida auris OX=498019 GN=CAJCM15448_04100 PE=3 SV=1				0.15589	1.38851	0.41701	1.29025	1	High
A0A2H0ZFR6	Tubulin alpha chain OS=Candida auris OX=498019 GN=B9J08_004499 PE=3 SV=1	B9J08_004499	YML085C	TUB1	0.777323	1.38805	1.78683	1.75559	1	High
A0A510P4U9	O-acyltransferase OS=Candida auris OX=498019 GN=CAJCM15448_24310 PE=3 SV=1	B9J08_002807		ARE2	0.382465	1.32141	0.907785	1.37644	2	High
A0A510PC23	Hypothetical_protein OS=Candida auris OX=498019 GN=CAJCM15448_51560 PE=4 SV=1	B9J08_005489		NRK1	0.129187	1.26198	0.556554	2.93458	3	High
A0A0L0NQZ3	Cytochrome b-c1 complex subunit Rieske, mitochondrial OS=Candida auris OX=498019 GN=QG37_07084 PE=3 SV=1	B9J08_005505	YEL024W	RIP1	0.778489	1.20508	0.829358	1.36484	2	High
A0A5C1E3A3	Hypothetical_protein OS=Candida auris OX=498019 GN=CAJCM15448_47340 PE=3 SV=1				0.846922	1.06887	1.04763	0.896492	1	High
A0A510P6T4	Hypothetical_protein OS=Candida auris OX=498019 GN=CAJCM15448_35140 PE=4 SV=1				0.492569	0.993197	1.34212	0.902352	1	Medium
A0A0L0NW04	Aspartate-semialdehyde dehydrogenase OS=Candida auris OX=498019 GN=CAJCM15448_04310 PE=3 SV=1				0.753367	0.95133	0.738522	0.798457	4	High
A0A510NY62	Hypothetical_protein OS=Candida auris OX=498019 GN=CAJCM15448_01890 PE=4 SV=1				-0.46856	0.91069	0.571549	0.375965	1	Medium
A0A5C1DXS6	Mitochondrial import inner membrane translocase subunit TIM10 OS=Candida auris OX=498019 GN=CJI96_0001248 PE=3 SV=1	B9J08_001392	YHR005C-A	TIM10	1.00747	0.863708	1.30055	0.642922	1	High
A0A2H0ZDM0	Exportin-T OS=Candida auris OX=498019 GN=B9J08_005427 PE=3 SV=1	B9J08_005427	YKL205W	LOS1	0.14159	0.847839	0.663621	1.1765	6	High
A0A0L0P3K2	MMS19 nucleotide excision repair protein OS=Candida auris OX=498019 GN=QG37_02627 PE=3 SV=1	B9J08_000180	YIL128W	MET18	0.152163	0.831224	0.831476	2.28014	2	High
A0A510NZW3	Multidrug_resistance_protein_CDR1 OS=Candida auris OX=498019 GN=CAJCM15448_09760 PE=4 SV=1				0.552635	0.818547	2.0655	1.79194	11	High
A0A2H0ZTJ1	Importin N-terminal domain-containing protein OS=Candida auris OX=498019 GN=B9J08_003076 PE=4 SV=1	B9J08_003076	YDR395W	SXM1	0.266796	0.776617	0.394495	1.42965	3	High
A0A510P155	p-aminobenzoic acid synthase OS=Candida auris OX=498019 GN=CAJCM15448_14360 PE=3 SV=1				0.127309	0.769784	0.670537	2.11331	3	High
A0A2H1A5V2	Uncharacterized protein OS=Candida auris OX=498019 GN=B9J08_000758 PE=4 SV=1	B9J08_000758	YDR125C	ECM18	-0.133816	0.764706	0.314307	2.3145	1	High
A0A0L0P0U5	Proliferating cell nuclear antigen OS=Candida auris OX=498019 GN=QG37_03734 PE=3 SV=1	B9J08_004714	NA	NA	-0.271758	0.73087	0.686809	1.18613	3	High
A0A510P7K7	Hypothetical_protein OS=Candida auris OX=498019 GN=CAJCM15448_34700 PE=4 SV=1				0.616032	0.72446	0.996026	1.77391	2	High
A0A0L0NX36	Uncharacterized protein OS=Candida auris OX=498019 GN=QG37_04986 PE=3 SV=1	YAL008W	NA	NA	0.544076	0.705977	0.809623	1.52386	2	High
A0A510NXK3	Hypothetical_protein OS=Candida auris OX=498019 GN=CAJCM15448_01210 PE=3 SV=1				0.236315	0.697859	0.842093	1.28138	3	High
A0A0L0P8P6	Proline dehydrogenase OS=Candida auris OX=498019 GN=QG37_00386 PE=3 SV=1	B9J08_002130	YLR142W	PUT1		0.695817		0.683984	1	Medium
P02769	Serum albumin CONTAMINANT OS=Bos taurus GN=ALB PE=1 SV=4				0.0498065	0.673928	0.0309936	0.806648	8	High
A0A2H1A796	Protein CASP OS=Candida auris OX=498019 GN=B9J08_000204 PE=3 SV=1	B9J08_000204	YKL179C	COY1	0.784083	0.671612	0.739966	0.792508	4	High
A0A0L0P7B0	Topoisomerase i damage affected protein 11 OS=Candida auris OX=498019 GN=QG37_00503 PE=4 SV=1	B9J08_002204	YHR159W	TDA11		0.660714		0.809125	1	High
A0A510P9Q0	3-hydroxy-3-methylglutaryl coenzyme A synthase OS=Candida auris OX=498019 GN=CAJCM15448_44470 PE=3 SV=1				0.5252	0.637019	1.81846	1.02549	8	High
A0A2H0ZZE5	Uncharacterized protein OS=Candida auris OX=498019 GN=B9J08_001365 PE=3 SV=1	B9J08_001365	YML130C	ERO1	0.645738	0.62762	0.601059	0.584663	1	High
A0A0L0NQ00	PCI domain-containing protein OS=Candida auris OX=498019 GN=QG37_07369 PE=4 SV=1	B9J08_004657	YPR108W	RPN7	0.317994	0.624315	0.504345	1.09509	2	High
A0A5C1DZ24	HAD_phosphatase,_family_IIIA OS=Candida auris OX=498019 GN=CAJCM15448_16110 PE=4 SV=1				0.336872	0.62286	0.304077	0.804419	2	High
A0A0L0NUR5	Uncharacterized protein OS=Candida auris OX=498019 GN=QG37_05331 PE=4 SV=1	B9J08_001639	NA	NA	0.919449	0.620373	1.01231	0.69814	4	High
A0A2H0ZMS4	Histidinol-phosphate transaminase OS=Candida auris OX=498019 GN=B9J08_003531 PE=3 SV=1	B9J08_003531	YIL116W	HIS5		0.613394		0.476851	1	Medium
A0A0L0P100	Cytochrome b5 heme-binding domain-containing protein OS=Candida auris OX=498019 GN=QG37_03381 PE=4 SV=1	B9J08_000487	YJR051W	OSM1	0.259003	0.597872	0.760525	0.959533	3	High
A0A510PAU6	Hypothetical_protein OS=Candida auris OX=498019 GN=CAJCM15448_49150 PE=3 SV=1				0.791736	0.590909	1.31195	1.66948	1	High
A0A510NYE7	Mediator of RNA polymerase II transcription subunit 1 OS=Candida auris OX=498019 GN=CAJCM15448_04480 PE=3 SV=1				1.03712	0.586947	1.89667	0.970615	1	High
P13645	Keratin, type I cytoskeletal 10 CONTAMINANT OS=Homo sapiens GN=KRT10 PE=1 SV=6				-0.29137	0.550115	0.398726	0.364076	16	High
A0A510P657	Peroxiredoxin tsa1 OS=Candida auris OX=498019 GN=CAJCM15448_32850 PE=3 SV=1				0.339127	0.547496	1.08975	1.02871	2	High
A0A5Q7YJF7	Hypothetical_protein OS=Candida auris OX=498019 GN=CJI96_0003656 PE=4 SV=1	B9J08_001492	YNL313C	EMW1	1.17757	0.543319	1.7873	1.12716	2	High
A0A5Q7YM38	Hypothetical_protein OS=Candida auris OX=498019 GN=CJI96_0004580 PE=4 SV=1	B9J08_004570	NA	NA	0.355972	0.541139	0.380543	0.659102	1	High
A0A0L0NXL5	CFEM domain-containing protein OS=Candida auris OX=498019 GN=QG37_04282 PE=4 SV=1	B9J08_001196	NA	NA	0.608716	0.536393	0.929246	1.10444	1	Medium
A0A2H1A8S8	Uncharacterized protein OS=Candida auris OX=498019 GN=B9J08_000411 PE=4 SV=1	B9J08_000411	YIR030C	DCG1		0.533216		0.728214	1	High
A0A2H0ZD57	ATP-dependent 6-phosphofructokinase OS=Candida auris OX=498019 GN=B9J08_004928 PE=3 SV=1	B9J08_004928	YMR205C	PFK2	0.201325	0.519718	1.02384	0.905847	6	High
A0A5C1DUL9	ADP/ATP translocase OS=Candida auris OX=498019 GN=CAJCM15448_19540 PE=3 SV=1				0.0887792	0.51844	0.187065	1.75523	7	High
A0A2H1A001	Uncharacterized protein OS=Candida auris OX=498019 GN=B9J08_001118 PE=4 SV=1	B9J08_001118	YHR052W	CIC1		0.517766		0.846247	1	High
A0A0L0NVJ8	Uncharacterized protein OS=Candida auris OX=498019 GN=QG37_06150 PE=4 SV=1	YEL059C-A	NA	NA	0.483633	0.517241	0.772022	1.20101	1	High
A0A2H0ZGP3	Uncharacterized protein OS=Candida auris OX=498019 GN=B9J08_004814 PE=4 SV=1	B9J08_004814	YOL066C	RIB2	0.900151	0.516529	1.37139	1.11584	1	High
A0A510PA08	T-complex protein 1 subunit gamma OS=Candida auris OX=498019 GN=CAJCM15448_46050 PE=3 SV=1				0.602881	0.504912	1.10547	0.563056	1	Medium
A0A510NZU0	Hypothetical_protein OS=Candida auris OX=498019 GN=CAJCM15448_09320 PE=4 SV=1				0.530726	0.501661	0.737982	0.662753	1	High
A0A0L0P8J4	Protein transport protein sec13 OS=Candida auris OX=498019 GN=QG37_00607 PE=3 SV=1	B9J08_001099	YLR208W	SEC13	0.29186	0.50123	0.634307	1.43457	1	High
A0A0L0P844	Uncharacterized protein OS=Candida auris OX=498019 GN=QG37_00884 PE=3 SV=1	B9J08_003771	YDR188W	CCT6	-0.0497115	0.499577	0.371306	1.88428	3	High
A0A2H0ZUQ3	Protein-synthesizing GTPase OS=Candida auris OX=498019 GN=B9J08_003894 PE=4 SV=1	B9J08_003894	YER025W	GCD11	0.268597	0.497307	1.6006	1.33687	6	High
A0A3G2LW09	14-alpha-demethylase OS=Candida auris OX=498019 GN=ERG11 PE=3 SV=1				0.413796	0.493352	1.74634	1.22451	5	High
A0A510NYI4	Elongation_factor_1-alpha_2 OS=Candida auris OX=498019 GN=CAJCM15448_04670 PE=3 SV=1				0.126171	0.485151	0.16653	0.956553	18	High
A0A5C1DR49	Hypothetical_protein OS=Candida auris OX=498019 GN=CAJCM15448_23770 PE=3 SV=1				1.178	0.479103	1.19637	0.871507	1	High
A0A0L0NU23	Branched-chain-amino-acid aminotransferase OS=Candida auris OX=498019 GN=QG37_06072 PE=3 SV=1	B9J08_002453	YJR148W	BAT2	0.369542	0.467174	0.662784	0.789304	10	High
A0A2H1A6N5	FeS_assembly_P domain-containing protein OS=Candida auris OX=498019 GN=B9J08_001029 PE=3 SV=1	B9J08_001029	YHR122W	CIA2		0.460474		1.02742	1	Medium
A0A2H0ZH17	Uncharacterized protein OS=Candida auris OX=498019 GN=B9J08_004617 PE=4 SV=1	B9J08_004617	YFR029W	PTR3	0.245223	0.459942	0.552327	0.971948	1	Medium
A0A2H0ZJS3	Uncharacterized protein OS=Candida auris OX=498019 GN=B9J08_004381 PE=4 SV=1	B9J08_004381	YDL103C	QRI1	0.46034	0.452401	1.28563	0.9546	3	High
A0A0L0P2T3	Cytochrome c domain-containing protein OS=Candida auris OX=498019 GN=QG37_02635 PE=4 SV=1	B9J08_000173	YOR065W	CYT1	0.574473	0.447413	1.39977	1.65591	6	High
A0A510P354	Hypothetical_protein OS=Candida auris OX=498019 GN=CAJCM15448_20230 PE=4 SV=1				0.594806	0.44671	1.60644	1.5705	11	High
A0A2H0ZQE9	Mitochondrial phosphate carrier protein OS=Candida auris OX=498019 GN=B9J08_004038 PE=3 SV=1	B9J08_004038	YJR077C	MIR1	0.153569	0.437394	1.23783	1.8222	4	High
A0A2H0ZK79	Uncharacterized protein OS=Candida auris OX=498019 GN=B9J08_002635 PE=4 SV=1	B9J08_002635	YER020W	GPA2	0.12589	0.429752	0.455068	1.36277	3	High
A0A2H1A3C6	Ubiquitin-conjugating enzyme E2 13 OS=Candida auris OX=498019 GN=B9J08_000437 PE=3 SV=1	B9J08_000437	YDR092W	UBC13	0.31348	0.428086	0.629851	1.18237	1	High
A0A0L0NSJ4	Transporter OS=Candida auris OX=498019 GN=QG37_07080 PE=4 SV=1	B9J08_002795	YLL028W	TPO1	-0.15179	0.419453	0.598578	0.814438	2	High
A0A2H0ZYK5	Glutathione peroxidase OS=Candida auris OX=498019 GN=B9J08_001814 PE=3 SV=1	B9J08_001814	NA	NA		0.418586		1.00941	1	Medium
A0A510PAC2	Hypothetical_protein OS=Candida auris OX=498019 GN=CAJCM15448_42310 PE=4 SV=1				-0.0289575	0.399293	0.0748544	0.701564	2	High
A0A510PAE4	Hypothetical_protein OS=Candida auris OX=498019 GN=CAJCM15448_42510 PE=3 SV=1				0.0852841	0.39527	0.846052	1.75504	3	High
A0A2H1A6D6	USP domain-containing protein OS=Candida auris OX=498019 GN=B9J08_000611 PE=4 SV=1	B9J08_000611	YJL197W	UBP12		0.394574		1.31336	1	High
A0A0L0P7G6	Hypothetical_protein OS=Candida auris OX=498019 GN=CAJCM15448_38070 PE=3 SV=1				0.651842	0.394359	1.39959	1.02125	4	High
A0A510NXQ4	Hypothetical_protein OS=Candida auris OX=498019 GN=CAJCM15448_01820 PE=4 SV=1				-0.000613519	0.393221	0.00322073	1.56007	6	High
A0A0L0P6G2	Diadenosine tetraphosphate synthetase OS=Candida auris OX=498019 GN=QG37_00892 PE=3 SV=1	B9J08_003708	YBR121C	GRS1	0.281137	0.391944	1.13787	1.03533	4	High
A0A2H0ZGJ4	NADH-ubiquinone oxidoreductase 19.3 kDa subunit, mitochondrial OS=Candida auris OX=498019 GN=B9J08_004753 PE=3 SV=1	B9J08_004753	NA	NA	0.280175	0.38276	0.800011	1.08004	1	High
A0A0L0P4D1	Cytochrome c oxidase assembly protein cu2+ chaperone OS=Candida auris OX=498019 GN=QG37_02123 PE=3 SV=1	YLL009C	NA	NA	0.714804	0.381634	2.21505	1.35849	2	High
A0A510P9D1	Hypothetical_protein OS=Candida auris OX=498019 GN=CAJCM15448_44240 PE=3 SV=1				0.798165	0.379406	0.726238	0.870147	4	High
A0A510PAA9	Hypothetical_protein OS=Candida auris OX=498019 GN=CAJCM15448_45130 PE=3 SV=1				0.582593	0.374264	1.00008	0.604618	2	High
A0A510P6X7	Hypothetical_protein OS=Candida auris OX=498019 GN=CAJCM15448_32200 PE=4 SV=1				-0.185647	0.37401	0.434807	0.801335	1	High
A0A5Q7YLI7	Hypothetical_protein OS=Candida auris OX=498019 GN=CJI96_0004385 PE=4 SV=1	B9J08_004768	YHL030W	ECM29	0.0982801	0.370079	0.157558	0.48649	1	High
A0A0L0P645	PKS_ER domain-containing protein OS=Candida auris OX=498019 GN=QG37_01190 PE=4 SV=1	B9J08_005043	NA	NA	0.173264	0.369935	0.758269	1.60333	3	High
A0A0L0NW16	TOG domain-containing protein OS=Candida auris OX=498019 GN=QG37_04973 PE=4 SV=1	B9J08_004232	YMR308C	PSE1	0.25392	0.366256	1.28415	2.79712	5	High
A0A2H1A228	Uncharacterized protein OS=Candida auris OX=498019 GN=B9J08_001454 PE=3 SV=1	B9J08_001454	YHR001W	OSH7	0.17067	0.364322	0.618264	1.36772	12	High
A0A2H0ZCP8	Mitochondrial 18 kDa protein OS=Candida auris OX=498019 GN=B9J08_005100 PE=3 SV=1	B9J08_005100	NA	NA	-0.0135249	0.359694	0.0459993	1.21653	1	High
A0A0L0NW02	F-actin-capping protein subunit alpha OS=Candida auris OX=498019 GN=QG37_04954 PE=3 SV=1	B9J08_004241	YKL007W	CAP1	0.070316	0.35636	0.220778	1.56144	5	High
A0A2H0ZJ76	Uncharacterized protein OS=Candida auris OX=498019 GN=B9J08_004187 PE=4 SV=1	B9J08_004187	NA	NA	0.235911	0.355107	0.425287	1.29349	2	High
A0A2H0ZY98	Aconitate hydratase, mitochondrial OS=Candida auris OX=498019 GN=B9J08_001702 PE=3 SV=1	B9J08_001702	YJL200C	ACO2		0.355038		1.03375	2	High
A0A0L0NZ86	Atp-binding cassette sub-family f member 2 OS=Candida auris OX=498019 GN=QG37_04065 PE=4 SV=1	B9J08_004129	YER036C	ARB1	-0.0349536	0.352151	0.166234	0.832885	3	High
A0A510P9S8	Putative tyrosine decarboxylase MnfA OS=Candida auris OX=498019 GN=CAJCM15448_40310 PE=4 SV=1				0.0227187	0.351457	0.0436922	1.35673	1	High
A0A5C1DQM6	Hypothetical_protein OS=Candida auris OX=498019 GN=CAJCM15448_22850 PE=3 SV=1				0.266823	0.34315	0.217524	0.741679	1	High
A0A0L0P7V9	Nicotinamide-nucleotide adenylyltransferase OS=Candida auris OX=498019 GN=QG37_00261 PE=4 SV=1	B9J08_002039	YCL047C	POF1		0.34141		0.759585	1	High
A0A2H0ZET0	Ribosomal RNA small subunit methyltransferase NEP1 OS=Candida auris OX=498019 GN=B9J08_005251 PE=3 SV=1	B9J08_005251	YLR186W	EMG1	0.316628	0.33871	1.98119	1.10753	3	High
A0A0L0P071	PWWP domain-containing protein OS=Candida auris OX=498019 GN=QG37_03507 PE=4 SV=1	B9J08_005388	YLR455W	PDP3	0.25985	0.335537	0.680148	1.6743	3	High
A0A2H0ZN08	Protein STU1 OS=Candida auris OX=498019 GN=B9J08_003589 PE=3 SV=1	B9J08_003589	YGL195W	GCN1	0.13269	0.335464	0.596875	0.926156	4	High
A0A2H0ZXW8	Uncharacterized protein OS=Candida auris OX=498019 GN=B9J08_001590 PE=4 SV=1	B9J08_001590	NA	NA	0.120416	0.334852	0.325052	1.80747	3	High
A0A2H0ZMM9	Glycerol-3-phosphate dehydrogenase [NAD(+)] OS=Candida auris OX=498019 GN=B9J08_003449 PE=3 SV=1	B9J08_003449	YDL022W	GPD1	0.504676	0.329447	1.72769	0.972526	2	High
A0A0L0P5V7	Uncharacterized protein OS=Candida auris OX=498019 GN=QG37_01101 PE=3 SV=1	B9J08_004979	YHR062C	RPP1	-0.0274791	0.328947	0.0420912	1.11982	1	High
A0A2H0ZDU5	Mitochondrial GTP/GDP carrier protein 1 OS=Candida auris OX=498019 GN=B9J08_005501 PE=3 SV=1	B9J08_005501	YDL198C	GGC1	0.021051	0.324759	0.0981644	0.706447	3	High
A0A2H0ZQG6	H(+)-transporting two-sector ATPase OS=Candida auris OX=498019 GN=B9J08_001893 PE=3 SV=1	B9J08_001893	YDL185W	VMA1	0.0397783	0.323234	0.0871379	1.05824	4	High
A0A510NYT0	Hypothetical_protein OS=Candida auris OX=498019 GN=CAJCM15448_05860 PE=4 SV=1					0.321818		0.616963	1	High
A0A510P850	Uncharacterized protein OS=Candida auris OX=498019 GN=CAJCM15448_36700 PE=4 SV=1				0.282779	0.318781	1.53077	3.90041	1	High
A0A2H0ZU55	Uncharacterized protein OS=Candida auris OX=498019 GN=B9J08_003292 PE=3 SV=1	B9J08_003292	YMR226C	YMR226C	0.283275	0.318632	0.623576	0.941353	1	High
A0A510P0H9	Hypothetical_protein OS=Candida auris OX=498019 GN=CAJCM15448_11530 PE=3 SV=1				-0.0248756	0.316642	0.0461227	0.892285	1	High
A0A0L0NPI8	CP-type G domain-containing protein OS=Candida auris OX=498019 GN=QG37_08193 PE=4 SV=1	B9J08_002009	YGL099W	LSG1	0.443139	0.314408	0.821706	1.11506	3	High
A0A510P491	Hypothetical_protein OS=Candida auris OX=498019 GN=CAJCM15448_22310 PE=3 SV=1				0.0505061	0.313664	0.286683	1.16878	3	High
A0A0L0P7N6	MoCF_biosynth domain-containing protein OS=Candida auris OX=498019 GN=QG37_00640 PE=4 SV=1	B9J08_001123	YMR178W	YMR178W	0.963719	0.313098	1.25185	0.89009	2	High
A0A0L0NRB5	Uncharacterized protein OS=Candida auris OX=498019 GN=QG37_07153 PE=4 SV=1	B9J08_005576	NA	NA	-0.0506499	0.311912	0.192166	1.09564	2	High
A0A510P444	Hypothetical_protein OS=Candida auris OX=498019 GN=CAJCM15448_25020 PE=4 SV=1				0.189845	0.309585	0.889831	0.784334	3	High
A0A510NY59	Folylpolyglutamate synthase OS=Candida auris OX=498019 GN=CAJCM15448_03580 PE=3 SV=1				0.177778	0.306854	0.7573	0.911303	2	High
A0A0L0P2H0	Esterase lipase OS=Candida auris OX=498019 GN=QG37_02606 PE=4 SV=1	B9J08_000195	NA	NA	0.138742	0.306463	0.632375	1.12879	3	High
A0A2H0ZML9	F-box domain-containing protein OS=Candida auris OX=498019 GN=B9J08_003144 PE=4 SV=1	B9J08_003144	YMR258C	ROY1	-0.0729192	0.305396	0.512238	2.13255	3	High
A0A0L0P9G6	Vesicle-fusing ATPase OS=Candida auris OX=498019 GN=QG37_00053 PE=3 SV=1	B9J08_004068	YPR173C	VPS4	0.75979	0.304789	1.57333	1.03968	3	High
A0A510NYS4	Hypothetical_protein OS=Candida auris OX=498019 GN=CAJCM15448_05740 PE=3 SV=1				-0.119797	0.304462	0.666161	0.308815	4	High
A0A510P001	Dolichyl-diphosphooligosaccharide--protein glycotransferase OS=Candida auris OX=498019 GN=CAJCM15448_09920 PE=3 SV=1				-0.029547	0.304443	0.156698	1.14518	5	High
A0A2H0ZND4	Uncharacterized protein OS=Candida auris OX=498019 GN=B9J08_003747 PE=3 SV=1	B9J08_003747	YPR020W	ATP20	0.259452	0.304168	0.427594	1.74111	1	High
A0A0L0NV25	Uncharacterized protein OS=Candida auris OX=498019 GN=QG37_05901 PE=4 SV=1	B9J08_002332	NA	NA		0.302358		1.1296	1	High
A0A2H0ZHD5	Ribosomal RNA-processing protein 4 OS=Candida auris OX=498019 GN=B9J08_004716 PE=3 SV=1	B9J08_004716	YHR069C	RRP4	0.223247	0.301484	0.972059	0.841178	2	High
A0A510NXE9	Putative RNA-binding protein OS=Candida auris OX=498019 GN=CAJCM15448_00710 PE=3 SV=1				-0.000813008	0.299479	0.0017249	0.667381	1	High
A0A2H0ZQU9	Ammonium transporter OS=Candida auris OX=498019 GN=B9J08_002630 PE=3 SV=1	B9J08_002630	YPR138C	MEP3		0.298851		0.393394	2	High
A0A510P5J9	Glutaredoxin OS=Candida auris OX=498019 GN=CAJCM15448_26610 PE=4 SV=1					0.297247		0.51566	1	High
A0A0L0P365	RNase_PH domain-containing protein OS=Candida auris OX=498019 GN=QG37_02335 PE=3 SV=1	B9J08_002828	YGR095C	RRP46	0.000364631	0.297238	0.00373357	1.00257	2	High
A0A510P5R5	Serine/threonine-protein phosphatase OS=Candida auris OX=498019 GN=CAJCM15448_27210 PE=3 SV=1				0.521616	0.297231	1.06581	1.48211	1	High
A0A0L0NUE4	Dolichyl-diphosphooligosaccharide--protein glycosyltransferase subunit 1 OS=Candida auris OX=498019 GN=QG37_06005 PE=3 SV=1	B9J08_002411	YJL002C	OST1		0.295364		0.610712	1	High
A0A5Q7YP19	Hypothetical_protein OS=Candida auris OX=498019 GN=CJI96_0005179 PE=3 SV=1	B9J08_004151	YNL297C	MON2	0.0760416	0.294942	0.666581	1.46238	3	High
A0A2H0ZJV9	Mannosyltransferase OS=Candida auris OX=498019 GN=B9J08_004330 PE=3 SV=1	B9J08_004330	YGL142C	GPI10	-0.0749543	0.294118	0.347816	2.05283	1	High
A0A2H0ZZD8	Aurora kinase OS=Candida auris OX=498019 GN=B9J08_001348 PE=3 SV=1	B9J08_001348	YPL209C	IPL1		0.293778		1.09686	1	High
A0A2H1A1F8	Uncharacterized protein OS=Candida auris OX=498019 GN=B9J08_001259 PE=3 SV=1	B9J08_001259	YDR484W	VPS52		0.291667		0.783732	1	High
A0A2H0ZS63	Cytochrome c oxidase subunit OS=Candida auris OX=498019 GN=B9J08_003005 PE=3 SV=1	B9J08_003005	YLR038C	COX12	0.159556	0.291439	0.256745	0.58619	2	High
A0A510P0B1	Uncharacterized protein OS=Candida auris OX=498019 GN=CAJCM15448_09200 PE=3 SV=1				0.691904	0.28843	1.63128	1.77817	1	High
A0A510P3U5	Putative TOMM system kinase/cyclase fusion protein OS=Candida auris OX=498019 GN=CAJCM15448_23470 PE=4 SV=1				0.216908	0.286802	1.36502	0.843595	1	Medium
A0A2H1A2M0	Cytochrome c oxidase subunit OS=Candida auris OX=498019 GN=B9J08_000140 PE=3 SV=1	B9J08_000140	YGL191W	COX13	-0.102171	0.286752	0.619358	0.713773	4	High
A0A2H0ZC67	Uncharacterized protein OS=Candida auris OX=498019 GN=B9J08_004930 PE=3 SV=1	B9J08_004930	YDR380W	ARO10		0.284905		1.25435	2	High
A0A0L0P1T7	Calcium-transporting ATPase OS=Candida auris OX=498019 GN=QG37_02759 PE=3 SV=1	B9J08_000837	YGL167C	PMR1	0.0347826	0.282201	0.236956	1.02062	3	High
A0A510NYX4	Hypothetical_protein OS=Candida auris OX=498019 GN=CAJCM15448_05730 PE=4 SV=1					0.277628		0.612529	1	High
A0A5C1E3Y4	Hypothetical_protein OS=Candida auris OX=498019 GN=CAJCM15448_48500 PE=4 SV=1				0.314391	0.276956	0.515073	1.07714	1	High
A0A0L0NWG3	Acetyltransferase OS=Candida auris OX=498019 GN=QG37_04725 PE=3 SV=1	B9J08_003569	YJL218W	YJL218W	0.189744	0.275426	0.691883	1.08623	5	High
A0A510PC35	Hypothetical_protein OS=Candida auris OX=498019 GN=CAJCM15448_51830 PE=3 SV=1					0.274707		0.749139	1	Medium
A0A510NYG4	Acyl-CoA desaturase OS=Candida auris OX=498019 GN=CAJCM15448_04650 PE=3 SV=1				0.0340638	0.273668	0.148022	1.39818	6	High
A0A510NX94	Hypothetical_protein OS=Candida auris OX=498019 GN=CAJCM15448_00280 PE=4 SV=1				0.526263	0.271958	2.32081	1.08507	4	High
A0A510P153	MAP kinase kinase kinase OS=Candida auris OX=498019 GN=CAJCM15448_14340 PE=3 SV=1				1.44811	0.271583	2.37002	0.672353	1	Medium
A0A2H1A5F0	Uncharacterized protein OS=Candida auris OX=498019 GN=B9J08_000608 PE=4 SV=1	B9J08_000608	NA	NA	0.0580271	0.271081	0.087289	1.26289	2	High
A0A510P911	Phospholipid-transporting ATPase OS=Candida auris OX=498019 GN=CAJCM15448_41970 PE=3 SV=1				0.0283149	0.270954	0.157051	1.59245	2	High
A0A2H1A7G3	Squalene monooxygenase OS=Candida auris OX=498019 GN=B9J08_000261 PE=3 SV=1	B9J08_000261	YGR175C	ERG1	0.289872	0.269354	1.48998	1.67776	9	High
A0A510P7K4	Putative thioredoxin OS=Candida auris OX=498019 GN=CAJCM15448_37880 PE=4 SV=1				0.476738	0.268223	1.01829	0.730778	3	High
A0A0L0P8T9	Uncharacterized protein OS=Candida auris OX=498019 GN=QG37_00176 PE=4 SV=1	B9J08_003956	YDR381W	YRA1	0.197753	0.266935	0.657845	0.577962	1	High
A0A2H0ZN41	Mediator of RNA polymerase II transcription subunit 15 OS=Candida auris OX=498019 GN=B9J08_003619 PE=3 SV=1	B9J08_003619	YOL051W	GAL11	0.608978	0.263259	2.1913	0.497083	1	Medium
A0A2H0ZL47	Ribosomal lysine N-methyltransferase 4 OS=Candida auris OX=498019 GN=B9J08_002936 PE=3 SV=1	B9J08_002936	YDR257C	RKM4	0.023134	0.262123	0.0818635	1.94655	2	High
A0A2H1A6F5	Importin N-terminal domain-containing protein OS=Candida auris OX=498019 GN=B9J08_000946 PE=4 SV=1	B9J08_000946	YLR347C	KAP95	-0.00598143	0.261909	0.027118	1.47856	2	High
A0A510P4K0	Hypothetical_protein OS=Candida auris OX=498019 GN=CAJCM15448_25870 PE=4 SV=1				-0.700599	0.260659	0.776702	2.45299	3	High
A0A2H0ZIN5	ATP-dependent RNA helicase HAS1 OS=Candida auris OX=498019 GN=B9J08_004322 PE=3 SV=1	B9J08_004322	YMR290C	HAS1		0.259542		0.774856	1	High
A0A510NZI3	Hypothetical_protein OS=Candida auris OX=498019 GN=CAJCM15448_06290 PE=3 SV=1				0.0955467	0.258984	0.718864	1.82302	2	High
A0A2H1A4V1	MICOS complex subunit MIC10 OS=Candida auris OX=498019 GN=B9J08_000983 PE=3 SV=1	B9J08_000983	YCL057C-A	MIC10	0.0579238	0.257373	0.228009	0.744915	2	High
A0A0L0P9S8	Nup54 domain-containing protein OS=Candida auris OX=498019 GN=QG37_00007 PE=4 SV=1	B9J08_004092	YGR119C	NUP57	0.0678146	0.256642	0.273414	1.614	3	High
A0A510P152	Rhomboid domain-containing protein OS=Candida auris OX=498019 GN=CAJCM15448_11590 PE=4 SV=1				-0.368217	0.255682	0.511422	1.371	2	High
A0A5Q7YHA5	1-phosphatidylinositol-3-phosphate 5-kinase OS=Candida auris OX=498019 GN=CJI96_0002854 PE=4 SV=1	B9J08_002181	YFR019W	FAB1	0.299578	0.254274	0.449002	0.937125	1	Medium
A0A510P3D9	Hypothetical_protein OS=Candida auris OX=498019 GN=CAJCM15448_22660 PE=4 SV=1				0.164348	0.253308	0.733417	0.810857	6	High
A0A0L0P5Z3	Nucleotide exchange factor SIL1 OS=Candida auris OX=498019 GN=QG37_01133 PE=3 SV=1	B9J08_005000	YOL031C	SIL1	0.347159	0.252603	1.45848	1.05921	4	High
A0A0L0NP48	Uncharacterized protein OS=Candida auris OX=498019 GN=QG37_07930 PE=4 SV=1	B9J08_001313	NA	NA	0.784441	0.252526	1.2498	0.394981	3	High
A0A2H0ZID5	TLC domain-containing protein OS=Candida auris OX=498019 GN=B9J08_004239 PE=3 SV=1	B9J08_004239	YHL003C	LAG1	-0.138141	0.251908	0.65881	0.904711	2	High
A0A510P112	Preprotein translocase, SecY subunit OS=Candida auris OX=498019 GN=CAJCM15448_13860 PE=3 SV=1				-0.32904	0.248538	0.78876	0.781209	2	High
A0A510P0Z6	Hypothetical_protein OS=Candida auris OX=498019 GN=CAJCM15448_13760 PE=4 SV=1				-0.00518135	0.245413	0.00462257	0.662634	1	Medium
A0A510P600	Hypothetical_protein OS=Candida auris OX=498019 GN=CAJCM15448_28010 PE=4 SV=1					0.245194		0.461521	1	High
A0A2H1A6W6	Uncharacterized protein OS=Candida auris OX=498019 GN=B9J08_000826 PE=4 SV=1	B9J08_000826	YNL166C	BNI5		0.245098		0.74945	1	High
A0A0L0NXF0	ENTH domain-containing protein OS=Candida auris OX=498019 GN=QG37_04870 PE=4 SV=1	B9J08_003649	YJR125C	ENT3	0.738444	0.2446	0.932241	0.599322	1	High
A0A0L0NQP7	Protein PNS1 OS=Candida auris OX=498019 GN=QG37_07279 PE=3 SV=1	B9J08_002588	YOR161C	PNS1	-0.248677	0.243962	0.696621	2.00155	1	Medium
A0A2H1A6Z0	GTP-binding nuclear protein OS=Candida auris OX=498019 GN=B9J08_000082 PE=3 SV=1	B9J08_000082	YLR293C	GSP1	-0.0679721	0.242808	0.355331	1.68417	5	High
A0A0L0NSR8	Uncharacterized protein OS=Candida auris OX=498019 GN=QG37_06587 PE=3 SV=1	B9J08_002258	YLR220W	CCC1	0.416847	0.242315	0.972986	0.590012	1	High
A0A2H0ZGF5	Histone deacetylase OS=Candida auris OX=498019 GN=B9J08_004747 PE=3 SV=1	B9J08_004747	YNL330C	RPD3	0.568746	0.242224	1.09672	0.93551	3	High
A0A2H0ZFM4	Clu domain-containing protein OS=Candida auris OX=498019 GN=B9J08_004493 PE=4 SV=1	B9J08_004493	YMR012W	CLU1	-0.257088	0.237676	1.08241	1.19922	1	High
A0A510P7X7	AB hydrolase-1 domain-containing protein OS=Candida auris OX=498019 GN=CAJCM15448_35900 PE=4 SV=1				0.215252	0.23663	0.400663	0.952803	2	High
A0A2H0ZYN4	Uncharacterized protein OS=Candida auris OX=498019 GN=B9J08_001861 PE=3 SV=1	B9J08_001861	YBR041W	FAT1	0.420956	0.235993	1.21796	0.893619	6	High
A0A0L0NXR0	Hypothetical_protein OS=Candida auris OX=498019 GN=CAJCM15448_46640 PE=4 SV=1				0.454083	0.235469	1.20379	0.925205	2	High
A0A2H1A725	Uncharacterized protein OS=Candida auris OX=498019 GN=B9J08_000129 PE=3 SV=1	B9J08_000129	YKL053C-A	MDM35	0.206649	0.234793	1.25429	1.17381	4	High
A0A0L0NYP6	NAD-dependent protein deacetylase OS=Candida auris OX=498019 GN=QG37_04310 PE=3 SV=1	B9J08_001173	YPL015C	HST2	0.595833	0.234315	1.53178	1.01793	1	High
A0A5C1DZU4	Hypothetical_protein OS=Candida auris OX=498019 GN=CAJCM15448_15870 PE=4 SV=1				-0.0719885	0.231878	0.617916	1.37336	3	High
A0A2H0ZH61	Coatomer subunit beta OS=Candida auris OX=498019 GN=B9J08_004687 PE=4 SV=1	B9J08_004687	YDR238C	SEC26	0.117999	0.231497	0.683392	1.08201	8	High
A0A5C1E0Q2	Cytochrome_c_oxidase_assembly_protein_COX19 OS=Candida auris OX=498019 GN=CAJCM15448_43200 PE=4 SV=1				0.377092	0.231452	1.61543	0.929635	3	High
A0A510P5E9	Quinolinate phosphoribosyltransferase [decarboxylating] OS=Candida auris OX=498019 GN=CAJCM15448_29940 PE=3 SV=1				0.101372	0.23073	0.249467	1.00196	2	High
A0A0L0P441	Hypothetical_protein OS=Candida auris OX=498019 GN=CAJCM15448_06950 PE=3 SV=1				0.0782001	0.22924	0.168429	0.997911	2	High
A0A510P1J9	tRNA (adenine(58)-N(1))-methyltransferase non-catalytic subunit TRM6 OS=Candida auris OX=498019 GN=CAJCM15448_15720 PE=3 SV=1				-0.198576	0.227211	1.7244	0.68839	1	High
A0A0L0NR02	t-SNARE coiled-coil homology domain-containing protein OS=Candida auris OX=498019 GN=QG37_07094 PE=3 SV=1	B9J08_001091	YOR036W	PEP12	0.0559901	0.223961	0.0979143	1.5378	2	High
A0A2H1A633	BED-type domain-containing protein OS=Candida auris OX=498019 GN=B9J08_000825 PE=4 SV=1	B9J08_000825	NA	NA		0.223227		1.36698	1	High
A0A510PBY5	40S ribosomal protein S30 OS=Candida auris OX=498019 GN=CAJCM15448_51410 PE=3 SV=1				0.266402	0.222188	0.485755	0.923589	1	Medium
A0A510NYX8	Hypothetical_protein OS=Candida auris OX=498019 GN=CAJCM15448_06250 PE=4 SV=1				0.267071	0.221676	0.805478	0.602136	13	High
A0A0L0P305	DNA ligase OS=Candida auris OX=498019 GN=QG37_02309 PE=3 SV=1	B9J08_002845	YDL164C	CDC9	0.0780142	0.22119	0.0961345	0.820733	1	High
A0A0L0P5D4	Isocitrate dehydrogenase [NADP] OS=Candida auris OX=498019 GN=QG37_02141 PE=3 SV=1	B9J08_000980	YLR174W	IDP2	0.306168	0.220162	1.12815	1.05633	7	High
A0A0L0P541	Uncharacterized protein OS=Candida auris OX=498019 GN=QG37_02022 PE=3 SV=1	B9J08_003263	YKL196C	YKT6	-0.0101436	0.219775	0.0335604	0.495781	2	High
A0A510P848	Aspartate carbamoyltransferase OS=Candida auris OX=498019 GN=CAJCM15448_39660 PE=3 SV=1				0.112824	0.217978	0.868975	1.32376	22	High
A0A2H0ZMJ4	Thioredoxin domain-containing protein OS=Candida auris OX=498019 GN=B9J08_003437 PE=3 SV=1	B9J08_003437	YBL064C	PRX1	0.379021	0.217069	1.11934	0.669535	2	High
A0A5Q7YA10	Hypothetical_protein OS=Candida auris OX=498019 GN=CJI96_0000195 PE=4 SV=1	B9J08_001733	NA	NA	0.049	0.216907	0.225627	1.48047	1	High
A0A510P532	Hypothetical_protein OS=Candida auris OX=498019 GN=CAJCM15448_28750 PE=4 SV=1				-0.0935139	0.216542	0.832742	0.965561	2	High
A0A0L0P2K1	Uncharacterized protein OS=Candida auris OX=498019 GN=QG37_02807 PE=3 SV=1	B9J08_000866	YGR021W	YGR021W	-0.00241255	0.21645	0.00345286	0.242832	2	High
A0A0L0NYP8	tRNA N6-adenosine threonylcarbamoyltransferase OS=Candida auris OX=498019 GN=KAE1 PE=3 SV=1				-0.11768	0.214917	0.581692	0.467052	2	High
A0A0L0P5F1	Aldedh domain-containing protein OS=Candida auris OX=498019 GN=QG37_02163 PE=3 SV=1	B9J08_003167	YMR110C	HFD1	-0.0575798	0.214037	0.338175	1.16928	6	High
A0A510P242	Allantoicase OS=Candida auris OX=498019 GN=CAJCM15448_17860 PE=3 SV=1				0.217682	0.213907	1.38454	0.696661	5	High
A0A510P6Y7	Hypothetical_protein OS=Candida auris OX=498019 GN=CAJCM15448_35660 PE=4 SV=1				-0.0703292	0.21191	0.23087	0.726798	1	Medium
A0A0L0NY37	Atp-dependent bile acid permease OS=Candida auris OX=498019 GN=QG37_04461 PE=4 SV=1	B9J08_001899	NA	NA	-0.0916113	0.210832	0.856571	0.429406	8	High
A0A2H0ZXV3	Component of oligomeric Golgi complex 3 OS=Candida auris OX=498019 GN=B9J08_001586 PE=3 SV=1	B9J08_001586	YER157W	COG3		0.209964		0.324264	2	High
A0A2H0ZG85	SH3 domain-containing protein OS=Candida auris OX=498019 GN=B9J08_004674 PE=4 SV=1	B9J08_004674	NA	NA		0.209559		0.528305	1	High
A0A0L0NXV7	Uncharacterized protein OS=Candida auris OX=498019 GN=QG37_04071 PE=3 SV=1	B9J08_004133	YFL007W	BLM10	-0.122965	0.208402	0.432624	0.970796	3	High
A0A2H0ZDK8	Uncharacterized protein OS=Candida auris OX=498019 GN=B9J08_005413 PE=4 SV=1	B9J08_005413	NA	NA	0.0714617	0.206126	0.430471	1.51175	4	High
A0A5C1DT45	Inositol-3-phosphate synthase OS=Candida auris OX=498019 GN=QG37_07043 PE=3 SV=1	B9J08_002762	YJL153C	INO1	0.290886	0.20593	1.06346	0.832026	16	High
A0A510P1W9	Glycogen [starch] synthase OS=Candida auris OX=498019 GN=CAJCM15448_17060 PE=3 SV=1				-0.0511622	0.205919	0.29754	1.24543	6	High
A0A510P337	Tyrosine--tRNA ligase OS=Candida auris OX=498019 GN=CAJCM15448_18800 PE=3 SV=1				0.202398	0.20565	2.38691	2.03044	4	High
A0A510NZS9	Pyridoxal phosphate homeostasis protein OS=Candida auris OX=498019 GN=CAJCM15448_08930 PE=3 SV=1				0.0846631	0.204906	0.256424	0.614185	2	High
A0A510P375	Hypothetical_protein OS=Candida auris OX=498019 GN=CAJCM15448_21980 PE=3 SV=1				-0.157325	0.203477	0.439616	0.64621	2	High
A0A510P5W8	Lgl_C domain-containing protein OS=Candida auris OX=498019 GN=CAJCM15448_31680 PE=3 SV=1				0.000436808	0.202455	0.00196759	0.962152	3	High
A0A0L0NXU2	Long chronological lifespan protein 2 OS=Candida auris OX=498019 GN=CAJCM15448_46770 PE=3 SV=1				0.106502	0.202287	0.173054	0.575499	3	High
A0A0L0P0A2	Uncharacterized protein OS=Candida auris OX=498019 GN=QG37_03464 PE=3 SV=1	B9J08_001515	NA	NA	0.353383	0.202228	0.793945	0.9798	1	High
A0A0L0NTS0	Uncharacterized protein OS=Candida auris OX=498019 GN=QG37_05826 PE=4 SV=1	B9J08_000301	YMR155W	YMR155W		0.201717		0.312419	1	High
A0A510NZK0	Hypothetical_protein OS=Candida auris OX=498019 GN=CAJCM15448_08550 PE=4 SV=1					0.2013		1.36899	2	High
A0A510PBH9	Hypothetical_protein OS=Candida auris OX=498019 GN=CAJCM15448_49830 PE=3 SV=1				0.190539	0.199382	0.635427	0.831297	6	High
A0A510P3D1	Cytochrome b mRNA-processing protein 4 OS=Candida auris OX=498019 GN=CAJCM15448_21030 PE=3 SV=1				0.605463	0.199134	1.04249	0.412224	1	High
A0A2H0ZN96	Uncharacterized protein OS=Candida auris OX=498019 GN=B9J08_003731 PE=4 SV=1	B9J08_003731	YPL041C	YPL041C		0.19898		0.470586	1	Medium
A0A0L0P5Q7	IU_nuc_hydro domain-containing protein OS=Candida auris OX=498019 GN=QG37_01379 PE=3 SV=1	B9J08_005178	YDR400W	URH1	-0.0917664	0.198841	0.370173	1.76564	3	High
A0A510P595	Hypothetical_protein OS=Candida auris OX=498019 GN=CAJCM15448_29260 PE=4 SV=1				0.490028	0.198802	0.42752	0.660349	1	High
A0A5Q7YG98	Hypothetical_protein OS=Candida auris OX=498019 GN=CJI96_0002304 PE=3 SV=1	B9J08_003773	YDR189W	SLY1		0.198276		0.425248	1	Medium
A0A0L0P6A4	CRAL-TRIO domain-containing protein OS=Candida auris OX=498019 GN=QG37_01103 PE=4 SV=1	B9J08_003085	NA	NA	-0.138221	0.19775	0.270047	1.3485	3	High
A0A2H1A1B6	Uncharacterized protein OS=Candida auris OX=498019 GN=B9J08_002223 PE=4 SV=1	B9J08_002223	YGL210W	YPT32	0.0226764	0.197165	0.130398	1.54012	10	High
A0A2H0ZYC7	Uncharacterized protein OS=Candida auris OX=498019 GN=B9J08_001743 PE=4 SV=1	B9J08_001743	YDR348C	PAL1	-3.33333e-10	0.197121	0	0.98705	1	High
A0A0L0P126	Isocitrate dehydrogenase [NADP] OS=Candida auris OX=498019 GN=QG37_02992 PE=3 SV=1	B9J08_000980	YLR174W	IDP2	0.301959	0.197066	1.1762	0.788604	5	High
A0A2H0ZNG0	Mediator of RNA polymerase II transcription subunit 16 OS=Candida auris OX=498019 GN=MED16 PE=3 SV=1					0.197032		0.760777	2	High
A0A2H0ZTB0	Uncharacterized protein OS=Candida auris OX=498019 GN=B9J08_003431 PE=3 SV=1	B9J08_003431	YAL046C	AIM1	0.000499151	0.196795	0.00156485	1.39803	1	High
A0A2H0ZNW2	Uncharacterized protein OS=Candida auris OX=498019 GN=B9J08_003930 PE=3 SV=1	B9J08_003930	YKR006C	MRPL13	-0.068044	0.196602	0.275566	0.501589	2	High
A0A2H0ZGM3	Uncharacterized protein OS=Candida auris OX=498019 GN=B9J08_004486 PE=4 SV=1	B9J08_004486	YBR268W	MRPL37	0.0666667	0.196157	0.669582	0.89697	1	High
A0A2H0ZVG5	Asparagine synthase (glutamine-hydrolyzing) OS=Candida auris OX=498019 GN=B9J08_002429 PE=4 SV=1	B9J08_002429	YGR124W	ASN2	0.0624692	0.194779	0.165131	1.15714	1	High
A0A510P0Y0	6-phosphogluconolactonase-like protein OS=Candida auris OX=498019 GN=CAJCM15448_13560 PE=3 SV=1				0.18165	0.193183	0.742434	1.9094	5	High
A0A510P8K6	Hypothetical_protein OS=Candida auris OX=498019 GN=CAJCM15448_41380 PE=3 SV=1				0.062762	0.193173	0.349532	1.00599	2	High
A0A2H0ZCD2	Uncharacterized protein OS=Candida auris OX=498019 GN=B9J08_004984 PE=4 SV=1	B9J08_004984	NA	NA	0.257327	0.192646	0.607707	0.878058	1	High
A0A0L0NT80	Uncharacterized protein OS=Candida auris OX=498019 GN=QG37_05755 PE=3 SV=1	B9J08_000047	YML019W	OST6	0.215633	0.192308	0.247797	0.793362	2	High
A0A0L0P7A8	Rho1 protein OS=Candida auris OX=498019 GN=QG37_00686 PE=4 SV=1	B9J08_003361	NA	NA	0.0918953	0.191389	0.442176	0.856382	4	High
A0A0L0P1H0	N-acetyltransferase domain-containing protein OS=Candida auris OX=498019 GN=QG37_03290 PE=4 SV=1	B9J08_000538	YHR013C	ARD1	0.0207891	0.191278	0.0659201	0.609407	1	Medium
A0A0L0NNM3	Uncharacterized protein OS=Candida auris OX=498019 GN=QG37_07957 PE=4 SV=1	B9J08_000447	NA	NA		0.19		0.149182	1	Medium
A0A2H0ZVD5	Septin-type G domain-containing protein OS=Candida auris OX=498019 GN=B9J08_002323 PE=3 SV=1	B9J08_002323	YHR107C	CDC12	-0.0411993	0.189913	0.0612562	0.466192	5	High
A0A0L0P3C8	Dolichyl-phosphate-mannose--protein mannosyltransferase OS=Candida auris OX=498019 GN=QG37_02265 PE=3 SV=1	B9J08_000681	YDL095W	PMT1	-0.124905	0.189817	0.573599	0.74693	2	High
A0A2H1A609	Mid2 domain-containing protein OS=Candida auris OX=498019 GN=B9J08_000798 PE=4 SV=1	B9J08_000798	NA	NA	0.418052	0.189409	1.18037	0.468637	2	High
A0A510P9N8	Hypothetical_protein OS=Candida auris OX=498019 GN=CAJCM15448_45360 PE=4 SV=1					0.189409		0.867836	1	High
A0A2H1A0V7	WAC domain-containing protein OS=Candida auris OX=498019 GN=B9J08_001066 PE=4 SV=1	B9J08_001066	YGL133W	ITC1	-0.029615	0.189192	0.193656	0.735887	2	High
A0A510P4W9	Alpha-1,3-glucosyltransferase OS=Candida auris OX=498019 GN=CAJCM15448_28150 PE=3 SV=1					0.188172		0.691669	1	High
A0A510P4K8	Hypothetical_protein OS=Candida auris OX=498019 GN=CAJCM15448_26940 PE=4 SV=1					0.187789		0.448427	1	High
A0A510NZL1	Hypothetical_protein OS=Candida auris OX=498019 GN=CAJCM15448_08740 PE=4 SV=1				0.432476	0.1875	0.751011	1.51215	1	Medium
A0A0L0NRA0	MFS domain-containing protein OS=Candida auris OX=498019 GN=QG37_07138 PE=3 SV=1	B9J08_000347	YBR241C	YBR241C	0.00190567	0.186245	0.01271	0.864967	3	High
A0A2H0ZW71	Exonuclease domain-containing protein OS=Candida auris OX=498019 GN=B9J08_002033 PE=3 SV=1	B9J08_002033	YLR107W	REX3		0.185853		1.53591	1	High
A0A5Q7YB18	Hypothetical_protein OS=Candida auris OX=498019 GN=CJI96_0000543 PE=4 SV=1	B9J08_002701	YKR084C	HBS1		0.18503		0.573844	2	High
A0A2H0ZXH4	Uncharacterized protein OS=Candida auris OX=498019 GN=B9J08_002131 PE=4 SV=1	B9J08_002131	YLR139C	SLS1		0.184544		0.449093	1	High
A0A2H1A160	Uncharacterized protein OS=Candida auris OX=498019 GN=B9J08_001177 PE=4 SV=1	B9J08_001177	YFL005W	SEC4	-0.0895053	0.184087	0.317995	1.61721	2	High
A0A2H0ZG07	Mitochondrial import inner membrane translocase subunit TIM50 OS=Candida auris OX=498019 GN=B9J08_005297 PE=3 SV=1	B9J08_005297	YPL063W	TIM50	0.141685	0.181643	0.561295	0.785112	2	High
A0A2H0ZI17	MFS domain-containing protein OS=Candida auris OX=498019 GN=B9J08_004893 PE=4 SV=1	B9J08_004893	NA	NA	0.151405	0.181008	0.266149	0.684336	2	High
A0A0L0P759	Uncharacterized protein OS=Candida auris OX=498019 GN=QG37_00691 PE=3 SV=1	B9J08_000612	YCR035C	RRP43	-0.00234972	0.180967	0.00703426	0.392714	2	High
A0A2H0ZEH3	Succinate--CoA ligase [ADP-forming] subunit beta, mitochondrial OS=Candida auris OX=498019 GN=B9J08_005128 PE=3 SV=1	B9J08_005128	YGR244C	LSC2	0.142158	0.180811	0.79594	0.909857	7	High
A0A2H0ZGC9	PH domain-containing protein OS=Candida auris OX=498019 GN=B9J08_004712 PE=3 SV=1	B9J08_004712	YHR073W	OSH3	0.027671	0.180791	0.166961	0.214128	2	High
A0A510P0D0	Uridylate kinase OS=Candida auris OX=498019 GN=URA6 PE=3 SV=1				0.131754	0.179579	0.520294	0.722543	6	High
A0A510P3I7	Phosphomevalonate kinase OS=Candida auris OX=498019 GN=CAJCM15448_18590 PE=3 SV=1				-0.018731	0.179454	0.0782441	1.49257	7	High
A0A510P838	Hypothetical_protein OS=Candida auris OX=498019 GN=CAJCM15448_36500 PE=4 SV=1				0.470982	0.179397	1.06988	0.884518	6	High
A0A2H0ZIY0	Mitochondrial import inner membrane translocase subunit TIM14 OS=Candida auris OX=498019 GN=B9J08_004412 PE=4 SV=1	B9J08_004412	YLR008C	PAM18	0.267846	0.179002	1.0661	1.02232	2	High
A0A2H0ZMH9	Ketol-acid reductoisomerase, mitochondrial OS=Candida auris OX=498019 GN=B9J08_003440 PE=3 SV=1	B9J08_003440	YLR355C	ILV5	-0.00228062	0.178623	0.0089816	0.920931	11	High
A0A510NZM7	Hypothetical_protein OS=Candida auris OX=498019 GN=CAJCM15448_08570 PE=3 SV=1				-0.00339559	0.17759	0.00844981	0.884024	3	High
A0A510P3E1	eIF-2B GDP-GTP exchange factor subunit epsilon OS=Candida auris OX=498019 GN=CAJCM15448_21130 PE=3 SV=1				-0.051954	0.176833	0.115819	1.09374	1	Medium
A0A510P819	Hypothetical_protein OS=Candida auris OX=498019 GN=CAJCM15448_36300 PE=4 SV=1				-0.0632461	0.175401	0.204699	0.474802	2	High
A0A510P3R1	Hypothetical_protein OS=Candida auris OX=498019 GN=CAJCM15448_23920 PE=4 SV=1				-0.0930233	0.175258	0.254338	0.416728	1	Medium
A0A510NXV6	Hypothetical_protein OS=Candida auris OX=498019 GN=CAJCM15448_02480 PE=4 SV=1					0.174888		0.201699	1	High
A0A510P9B5	Very-long-chain (3R)-3-hydroxyacyl-CoA dehydratase OS=Candida auris OX=498019 GN=CAJCM15448_44080 PE=3 SV=1				-0.243859	0.174582	1.35077	1.50703	1	Medium
A0A2H1A0W1	Protein HIR OS=Candida auris OX=498019 GN=B9J08_001093 PE=3 SV=1	B9J08_001093	YOR038C	HIR2		0.174002		2.91334	1	Medium
A0A0L0P5M3	Pyruvate dehydrogenase E1 component subunit beta OS=Candida auris OX=498019 GN=QG37_01423 PE=4 SV=1	B9J08_005207	YBR221C	PDB1	-0.137764	0.17399	0.439217	0.686117	1	High
A0A2H0ZKB7	Uncharacterized protein OS=Candida auris OX=498019 GN=B9J08_002667 PE=3 SV=1	B9J08_002667	YJL039C	NUP192	-0.135766	0.173217	0.574693	1.0901	3	High
A0A510P272	Hypothetical_protein OS=Candida auris OX=498019 GN=CAJCM15448_15500 PE=4 SV=1				0.267571	0.172423	2.23577	0.965812	13	High
A0A510P1V5	Hypothetical_protein OS=Candida auris OX=498019 GN=CAJCM15448_16230 PE=4 SV=1				1.12278	0.172161	1.12558	0.764405	1	High
A0A510P4Q6	Hypothetical_protein OS=Candida auris OX=498019 GN=CAJCM15448_27560 PE=3 SV=1				0.120994	0.171841	0.560113	0.692867	2	High
A0A2H0ZVL3	KAP NTPase domain-containing protein OS=Candida auris OX=498019 GN=B9J08_002405 PE=4 SV=1	B9J08_002405	YGR205W	TDA10	-0.0797408	0.171817	0.2331	0.908586	2	High
A0A5C1DX01	Hypothetical_protein OS=Candida auris OX=498019 GN=CAJCM15448_37730 PE=4 SV=1					0.171063		0.905183	1	Medium
A0A0L0P0Y1	Actin OS=Candida auris OX=498019 GN=CAJCM15448_31330 PE=3 SV=1				0.0117447	0.170345	0.020314	0.883004	12	High
A0A510NYM9	Protein transport protein SEC31 OS=Candida auris OX=498019 GN=CAJCM15448_05340 PE=3 SV=1				0.146167	0.170236	0.411754	0.610385	5	High
A0A2H0ZVB4	Uncharacterized protein OS=Candida auris OX=498019 GN=B9J08_002384 PE=4 SV=1	B9J08_002384	NA	NA	-0.409894	0.170213	0.499345	0.876805	3	High
A0A2H0ZGX1	FPP:FPP farnesyltransferase OS=Candida auris OX=498019 GN=B9J08_004587 PE=3 SV=1	B9J08_004587	YHR190W	ERG9	0.261748	0.170182	2.90461	0.793151	6	High
A0A2H0ZWR9	Pyruvate decarboxylase OS=Candida auris OX=498019 GN=B9J08_002231 PE=3 SV=1	B9J08_002231	YLR044C	PDC1	0.00469932	0.169599	0.0216104	1.08646	13	High
A0A2H0ZSM8	Phosphodiesterase OS=Candida auris OX=498019 GN=B9J08_003265 PE=3 SV=1	B9J08_003265	YOR360C	PDE2	0.0278777	0.168788	0.0654599	0.656857	2	High
A0A0L0P1W6	t-SNARE coiled-coil homology domain-containing protein OS=Candida auris OX=498019 GN=QG37_02404 PE=4 SV=1	B9J08_000360	YAL014C	SYN8	-0.0858726	0.168705	0.174867	0.431871	1	High
A0A2H0ZIP8	Uncharacterized protein OS=Candida auris OX=498019 GN=B9J08_004590 PE=4 SV=1	B9J08_004590	NA	NA	-0.0121888	0.168458	0.0554654	0.705056	2	High
A0A0L0P3G0	PUM-HD domain-containing protein OS=Candida auris OX=498019 GN=QG37_02295 PE=4 SV=1	B9J08_002854	YGL014W	PUF4		0.168421		0.151516	1	High
A0A2H0ZEM3	acidPPc domain-containing protein OS=Candida auris OX=498019 GN=B9J08_005414 PE=3 SV=1	B9J08_005414	YDR284C	DPP1	-0.174165	0.168153	0.509742	0.752062	2	High
A0A2H0ZSJ7	INCENP_ARK-bind domain-containing protein OS=Candida auris OX=498019 GN=B9J08_003235 PE=3 SV=1	B9J08_003235	YBR156C	SLI15		0.167734		1.32621	1	High
A0A0L0P579	Uncharacterized protein OS=Candida auris OX=498019 GN=QG37_01545 PE=4 SV=1	B9J08_000704	YER164W	CHD1	0.0317099	0.167671	0.168275	0.958095	6	High
A0A510P061	Hypothetical_protein OS=Candida auris OX=498019 GN=CAJCM15448_10370 PE=4 SV=1				0.288186	0.166886	1.13992	1.00597	3	High
A0A2H1A1L8	Peptidylprolyl isomerase OS=Candida auris OX=498019 GN=B9J08_001328 PE=3 SV=1	B9J08_001328	NA	NA	0.114634	0.165236	0.669742	0.606554	1	High
A0A2H0ZFL1	Cx9C motif-containing protein 4, mitochondrial OS=Candida auris OX=498019 GN=B9J08_004483 PE=3 SV=1	B9J08_004483	YMR194C-B	CMC4	0.070044	0.164598	0.174718	0.644273	1	High
A0A2H0ZRG0	Uncharacterized protein OS=Candida auris OX=498019 GN=B9J08_002852 PE=3 SV=1	B9J08_002852	YGL012W	ERG4	-0.198827	0.164344	0.827823	0.747328	2	High
A0A510P6Q6	Histone H1 OS=Candida auris OX=498019 GN=CAJCM15448_34840 PE=4 SV=1				0.0526684	0.163948	0.158225	0.441707	2	High
A0A2H1A830	Uncharacterized protein OS=Candida auris OX=498019 GN=B9J08_000493 PE=4 SV=1	B9J08_000493	YBL029C-A	YBL029C-A	0.0425404	0.162869	0.180874	0.528976	1	High
A0A0L0P4V5	Uncharacterized protein OS=Candida auris OX=498019 GN=QG37_01920 PE=4 SV=1	B9J08_001899	NA	NA	0.412541	0.162455	0.466004	0.279481	2	High
A0A510P9W1	Multi drug resistance-associated protein OS=Candida auris OX=498019 GN=CAJCM15448_38990 PE=3 SV=1				0.0896795	0.161251	1.23612	0.835314	14	High
A0A5Q7YGH4	Hypothetical_protein OS=Candida auris OX=498019 GN=CJI96_0002566 PE=4 SV=1	B9J08_003913	NA	NA	0.245416	0.160714	1.0208	0.484321	1	High
A0A2H0ZVA0	Uncharacterized protein OS=Candida auris OX=498019 GN=B9J08_002365 PE=4 SV=1	B9J08_002365	YIL126W	STH1	0.321418	0.160249	0.904856	1.05793	4	High
A0A2H1A098	ATP-dependent RNA helicase DBP4 OS=Candida auris OX=498019 GN=B9J08_002209 PE=3 SV=1	B9J08_002209	YJL033W	HCA4	0.124038	0.160029	0.503083	0.188973	1	High
A0A2H0ZDD7	Transmembrane 9 superfamily member OS=Candida auris OX=498019 GN=B9J08_005348 PE=3 SV=1	B9J08_005348	YER113C	TMN3	0.420761	0.159933	1.00747	0.92816	3	High
A0A510P7N7	Hypothetical_protein OS=Candida auris OX=498019 GN=CAJCM15448_33310 PE=3 SV=1				0.0872887	0.159759	0.801965	0.71108	3	High
A0A2H0ZD72	Vacuolar protein sorting-associated protein 27 OS=Candida auris OX=498019 GN=B9J08_004948 PE=3 SV=1	B9J08_004948	YNR006W	VPS27	0.399358	0.158316	1.03656	1.14839	4	High
A0A2H0ZV61	Uncharacterized protein OS=Candida auris OX=498019 GN=B9J08_002305 PE=4 SV=1	B9J08_002305	NA	NA	0.137312	0.156674	0.46703	1.23297	4	High
A0A510P8W0	Hypothetical_protein OS=Candida auris OX=498019 GN=CAJCM15448_35390 PE=4 SV=1				0.119349	0.155789	0.210036	1.02876	2	High
A0A5Q7Y988	Hypothetical_protein OS=Candida auris OX=498019 GN=CJI96_0000022 PE=4 SV=1	B9J08_001253	YDR411C	DFM1	0.17076	0.155697	0.348512	0.489746	2	High
A0A0L0NPW2	Uncharacterized protein OS=Candida auris OX=498019 GN=QG37_07578 PE=3 SV=1	B9J08_003514	YLR303W	MET17	0.136675	0.15558	0.950613	0.80578	4	High
A0A0L0P0M0	Uncharacterized protein OS=Candida auris OX=498019 GN=QG37_02911 PE=3 SV=1	B9J08_000932	YCR094W	CDC50	0.00875636	0.155002	0.0331013	1.52639	3	High
A0A510P2L5	Hypothetical_protein OS=Candida auris OX=498019 GN=CAJCM15448_19660 PE=4 SV=1				-0.0808783	0.153846	0.56785	0.951083	3	High
A0A510NYL6	Hypothetical_protein OS=Candida auris OX=498019 GN=CAJCM15448_05260 PE=4 SV=1					0.153652		0.244641	1	High
A0A2H0ZFY1	Uncharacterized protein OS=Candida auris OX=498019 GN=B9J08_004549 PE=3 SV=1	B9J08_004549	YNL238W	KEX2	0.0344915	0.153203	0.0684145	0.704287	3	High
A0A510PAB3	ATP-dependent chaperone protein ClpB OS=Candida auris OX=498019 GN=CAJCM15448_46570 PE=3 SV=1				0.109397	0.153158	0.42451	0.543471	4	High
A0A0L0P772	Uncharacterized protein OS=Candida auris OX=498019 GN=QG37_00852 PE=4 SV=1	B9J08_003779	YDR363W-A	SEM1	0.541147	0.152857	0.932234	0.990278	1	High
A0A0L0P4C1	THO complex subunit 2 OS=Candida auris OX=498019 GN=QG37_02113 PE=3 SV=1	B9J08_003201	YNL139C	THO2	-0.013431	0.152242	0.0151588	0.563012	1	High
A0A2H0ZDG6	Triacylglycerol lipase OS=Candida auris OX=498019 GN=B9J08_005379 PE=4 SV=1	B9J08_005379	YCR068W	ATG15	0.00209974	0.152039	0.0169409	1.5423	8	High
A0A0L0P4E2	Uncharacterized protein OS=Candida auris OX=498019 GN=QG37_02133 PE=3 SV=1	B9J08_003185	YJR019C	TES1		0.15122		0.248874	1	Medium
A0A510NY35	Hypothetical_protein OS=Candida auris OX=498019 GN=CAJCM15448_01590 PE=4 SV=1					0.150974		0.797649	1	High
A0A510P016	Gamma-glutamyltransferase OS=Candida auris OX=498019 GN=CAJCM15448_08200 PE=4 SV=1				-0.25448	0.15036	0.519298	0.484588	3	High
A0A0L0P562	Citrulline--aspartate ligase OS=Candida auris OX=498019 GN=QG37_01520 PE=3 SV=1	B9J08_000686	YOL058W	ARG1	0.241617	0.149779	0.703511	0.589576	2	High
A0A2H0ZMI0	Phosphoserine transaminase OS=Candida auris OX=498019 GN=B9J08_003103 PE=3 SV=1	B9J08_003103	YOR184W	SER1	0.0947108	0.149437	1.22854	1.34275	3	High
A0A2H0ZVH2	Oxidored_FMN domain-containing protein OS=Candida auris OX=498019 GN=B9J08_002408 PE=4 SV=1	B9J08_002408	NA	NA	0.115223	0.149321	1.47622	0.796233	10	High
A0A0L0P5J7	Uncharacterized protein OS=Candida auris OX=498019 GN=QG37_01628 PE=4 SV=1	B9J08_000762	YBR123C	TFC1	0.219178	0.149043	0.34973	0.421455	1	Medium
A0A510NXC8	Hypothetical_protein OS=Candida auris OX=498019 GN=CAJCM15448_00560 PE=4 SV=1					0.148475		0.457079	1	High
A0A510PBS8	Bmh1 protein OS=Candida auris OX=498019 GN=CAJCM15448_50780 PE=3 SV=1				0.0710426	0.148344	0.411369	0.579201	11	High
A0A0L0NT97	Uncharacterized protein OS=Candida auris OX=498019 GN=QG37_06765 PE=4 SV=1	B9J08_005469	NA	NA	-0.0546624	0.147815	0.211747	1.03985	1	High
A0A510P1D2	Hypothetical_protein OS=Candida auris OX=498019 GN=CAJCM15448_15080 PE=4 SV=1				-0.0662089	0.147611	0.344412	0.976584	1	High
A0A510P3F0	Hypothetical_protein OS=Candida auris OX=498019 GN=CAJCM15448_21230 PE=4 SV=1					0.147423		0.380329	1	High
A0A0L0NRA5	Dihydroorotate dehydrogenase (quinone), mitochondrial OS=Candida auris OX=498019 GN=QG37_07016 PE=3 SV=1	B9J08_002742	YKL216W	URA1	0.15865	0.147243	0.501288	0.73769	2	High
A0A510P377	Hypothetical_protein OS=Candida auris OX=498019 GN=CAJCM15448_19110 PE=4 SV=1				0.0975122	0.146886	0.271811	1.34434	3	High
A0A2H0ZTZ6	RuvB-like helicase OS=Candida auris OX=498019 GN=B9J08_003774 PE=3 SV=1	B9J08_003774	YDR190C	RVB1	0.0395053	0.146338	0.119812	0.840512	5	High
A0A2H0ZWT9	Uncharacterized protein OS=Candida auris OX=498019 GN=B9J08_001956 PE=4 SV=1	B9J08_001956	YNL202W	SPS19	-0.12257	0.146327	1.80272	0.595851	2	High
A0A2H0ZCA6	PLCXc domain-containing protein OS=Candida auris OX=498019 GN=B9J08_004962 PE=4 SV=1	B9J08_004962	NA	NA	0.325526	0.145108	0.978558	0.629177	8	High
A0A0L0P1X4	Cysteine proteinase 1, mitochondrial OS=Candida auris OX=498019 GN=QG37_02815 PE=3 SV=1	B9J08_000871	YNL239W	LAP3		0.145038		0.467861	2	High
A0A510P4Q9	Hypothetical_protein OS=Candida auris OX=498019 GN=CAJCM15448_27540 PE=3 SV=1				0.0649351	0.144621	0.0613804	0.393141	2	High
A0A2H0ZW36	Uncharacterized protein OS=Candida auris OX=498019 GN=B9J08_001993 PE=3 SV=1	B9J08_001993	YPL132W	COX11	-0.0122882	0.143843	0.0429079	1.20996	4	High
A0A510P3F1	Protein kinase domain-containing protein OS=Candida auris OX=498019 GN=CAJCM15448_22760 PE=4 SV=1				0.13251	0.143476	1.13871	0.381422	5	High
A0A2H1A223	Uncharacterized protein OS=Candida auris OX=498019 GN=B9J08_001465 PE=3 SV=1	B9J08_001465	NA	NA	-0.0676511	0.143345	0.204191	0.640978	3	High
A0A510PA66	Glucose-6-phosphate 1-dehydrogenase OS=Candida auris OX=498019 GN=CAJCM15448_44000 PE=3 SV=1				0.0743442	0.142676	0.422559	2.34105	14	High
A0A0L0P5N3	AB hydrolase-1 domain-containing protein OS=Candida auris OX=498019 GN=QG37_01670 PE=4 SV=1	B9J08_000792	NA	NA		0.141507		0.650184	1	High
A0A510PA68	Ribosome biogenesis protein NSA1 OS=Candida auris OX=498019 GN=CAJCM15448_47160 PE=3 SV=1				-0.116667	0.141336	0.390222	0.363328	1	High
A0A510P614	Hypothetical_protein OS=Candida auris OX=498019 GN=CAJCM15448_32160 PE=4 SV=1					0.140962		0.96345	1	High
A0A0L0P7L7	Thioredoxin domain-containing protein OS=Candida auris OX=498019 GN=QG37_00619 PE=3 SV=1	B9J08_000645	YML028W	TSA1	0.0128297	0.139888	0.0302528	0.456416	5	High
A0A5Q7YM37	Hypothetical_protein OS=Candida auris OX=498019 GN=CJI96_0004273 PE=4 SV=1	B9J08_004879	YCR030C	SYP1	0.113197	0.139825	0.225301	0.683524	2	High
A0A0L0P376	Vacuolar calcium ion transporter OS=Candida auris OX=498019 GN=QG37_02522 PE=3 SV=1	B9J08_000262	YDL128W	VCX1	-0.111838	0.139542	0.701465	1.49737	2	High
A0A510NY11	Carboxypeptidase OS=Candida auris OX=498019 GN=CAJCM15448_02940 PE=3 SV=1				-0.078933	0.139346	0.352332	1.65863	8	High
A0A0L0P399	Uncharacterized protein OS=Candida auris OX=498019 GN=QG37_02230 PE=3 SV=1	B9J08_002909	YLR181C	VTA1	0.0915715	0.139239	0.909394	0.717234	3	High
A0A0L0P9M3	60s ribosomal protein l19 OS=Candida auris OX=498019 GN=QG37_00162 PE=4 SV=1	B9J08_003953	YBR084C-A	RPL19A	-0.0307232	0.139221	0.183805	1.39403	4	High
A0A2H0ZMW3	HIT-type domain-containing protein OS=Candida auris OX=498019 GN=B9J08_003588 PE=4 SV=1	B9J08_003588	YML041C	VPS71	0.221374	0.139181	1.51365	0.296428	1	Medium
A0A510P871	Dolichyl-phosphate-mannose--protein mannosyltransferase OS=Candida auris OX=498019 GN=CAJCM15448_33190 PE=3 SV=1				0.0864923	0.139152	0.774932	1.43865	8	High
A0A510P5H3	Hypothetical_protein OS=Candida auris OX=498019 GN=CAJCM15448_28330 PE=3 SV=1				-0.163399	0.138761	1.06589	0.489965	1	Medium
A0A2H1A685	Uncharacterized protein OS=Candida auris OX=498019 GN=B9J08_000865 PE=4 SV=1	B9J08_000865	YPR010C-A	YPR010C-A	0.296105	0.138686	1.03828	0.429444	1	Medium
A0A0L0P3U7	Uncharacterized protein OS=Candida auris OX=498019 GN=QG37_01785 PE=4 SV=1	B9J08_003418	YMR002W	MIX17		0.138599		0.136354	1	High
A0A0L0NTU8	Rna-binding domain-containing protein OS=Candida auris OX=498019 GN=QG37_05982 PE=4 SV=1	B9J08_002393	YIR001C	SGN1	0.74581	0.138558	0.633991	0.288135	2	High
A0A0L0P8E0	Uncharacterized protein OS=Candida auris OX=498019 GN=QG37_00444 PE=4 SV=1	B9J08_002166	YNL115C	YNL115C	0.012824	0.137988	0.0656174	1.97675	5	High
A0A5C1DYL4	Hypothetical_protein OS=Candida auris OX=498019 GN=CAJCM15448_30650 PE=4 SV=1					0.137871		0.185559	1	High
A0A510P0S3	Protein ROT1 OS=Candida auris OX=498019 GN=CAJCM15448_11810 PE=3 SV=1				0.076474	0.137638	0.400956	0.44868	2	High
A0A2H0ZKF8	Homoserine O-acetyltransferase OS=Candida auris OX=498019 GN=B9J08_002708 PE=3 SV=1	B9J08_002708	YNL277W	MET2	0.269638	0.137326	1.0077	0.779695	3	High
A0A0L0NXV9	Hypothetical_protein OS=Candida auris OX=498019 GN=CAJCM15448_44790 PE=4 SV=1				0.107037	0.137126	0.360772	2.41895	1	High
A0A510P496	Hypothetical_protein OS=Candida auris OX=498019 GN=CAJCM15448_25620 PE=3 SV=1				0.0231583	0.136961	0.136588	1.1287	6	High
A0A0L0NS63	CYCLIN domain-containing protein OS=Candida auris OX=498019 GN=QG37_06697 PE=3 SV=1	B9J08_004844	YLR226W	BUR2		0.136872		0.371647	1	Medium
A0A2H1A7Q6	Methylsterol monooxygenase OS=Candida auris OX=498019 GN=B9J08_000367 PE=4 SV=1	B9J08_000367	YGR060W	ERG25	-0.0994132	0.136573	0.968036	0.66606	4	High
A0A510NY12	Putative DEXH box helicase OS=Candida auris OX=498019 GN=CAJCM15448_03020 PE=4 SV=1				0.0359928	0.135849	0.071129	0.636884	1	High
A0A2H0ZWG7	Uncharacterized protein OS=Candida auris OX=498019 GN=B9J08_002107 PE=3 SV=1	B9J08_002107	YNL168C	FMP41		0.135493		0.656012	3	High
A0A0L0NZE7	1,2-dihydroxy-3-keto-5-methylthiopentene dioxygenase OS=Candida auris OX=498019 GN=ADI1 PE=3 SV=1				0.0497553	0.135189	0.523437	0.679801	4	High
A0A2H0ZCJ4	Jacalin-type lectin domain-containing protein OS=Candida auris OX=498019 GN=B9J08_005051 PE=4 SV=1	B9J08_005051	YIL108W	YIL108W	0.0841317	0.134579	0.364036	0.664631	8	High
A0A0L0NTF0	Amidophosphoribosyltransferase OS=Candida auris OX=498019 GN=QG37_05824 PE=3 SV=1	B9J08_002290	YMR300C	ADE4	0.0277682	0.134395	0.037755	0.473601	3	High
A0A2H0ZGB4	Acetyl-CoA deacylase OS=Candida auris OX=498019 GN=B9J08_004702 PE=3 SV=1	B9J08_004702	YBL015W	ACH1	0.0491354	0.133432	0.269986	1.72245	14	High
A0A2H0ZER4	Uncharacterized protein OS=Candida auris OX=498019 GN=B9J08_005217 PE=3 SV=1	B9J08_005217	YCR077C	PAT1	0.01785	0.132772	0.0491942	0.627689	1	High
A0A2H0ZY36	Methylthioribulose-1-phosphate dehydratase OS=Candida auris OX=498019 GN=MDE1 PE=3 SV=1				-0.0707308	0.132666	0.171732	0.334938	2	High
A0A0L0P8B7	Asparaginyl-tRNA synthetase OS=Candida auris OX=498019 GN=QG37_00369 PE=3 SV=1	B9J08_002116	YHR019C	DED81	0.23679	0.13248	1.04145	0.79747	10	High
A0A510P0A7	Homocitrate synthase OS=Candida auris OX=498019 GN=CAJCM15448_11180 PE=3 SV=1				-0.117816	0.132298	1.61153	1.2717	3	High
A0A510P7S6	Hypothetical_protein OS=Candida auris OX=498019 GN=CAJCM15448_38680 PE=3 SV=1					0.13224		0.518782	1	High
A0A0L0NT78	Uncharacterized protein OS=Candida auris OX=498019 GN=QG37_05744 PE=4 SV=1	B9J08_000035	NA	NA	-0.014159	0.131915	0.0603889	0.417633	3	High
A0A2H0ZP57	GPI ethanolamine phosphate transferase 1 OS=Candida auris OX=498019 GN=B9J08_004046 PE=3 SV=1	B9J08_004046	YKL165C	MCD4	0.057246	0.131655	0.467325	0.287371	3	High
A0A510P0R5	Hypothetical_protein OS=Candida auris OX=498019 GN=CAJCM15448_12720 PE=3 SV=1				-0.00276604	0.131623	0.0150418	1.30734	5	High
A0A2H1A812	Uncharacterized protein OS=Candida auris OX=498019 GN=B9J08_000489 PE=4 SV=1	B9J08_000489	YGL164C	YRB30	0.060989	0.131525	0.160402	0.595317	2	High
A0A0L0NYZ8	Glutamine synthetase OS=Candida auris OX=498019 GN=CAJCM15448_43900 PE=3 SV=1				0.0531677	0.130791	0.317205	0.903867	4	High
A0A2H0ZGG5	Signal recognition particle subunit SRP68 OS=Candida auris OX=498019 GN=B9J08_004744 PE=3 SV=1	B9J08_004744	YPL243W	SRP68	0.414729	0.130604	0.457725	0.430414	1	High
A0A510P836	Hypothetical_protein OS=Candida auris OX=498019 GN=CAJCM15448_39620 PE=4 SV=1				-0.0472973	0.130342	0.110769	0.823417	1	High
A0A510NYJ4	Hypothetical_protein OS=Candida auris OX=498019 GN=CAJCM15448_04940 PE=4 SV=1				-0.251286	0.130194	0.877069	0.177858	1	High
A0A510P3G6	Cysteine desulfurase OS=Candida auris OX=498019 GN=CAJCM15448_21430 PE=3 SV=1				0.0906977	0.130174	0.175133	0.52302	1	Medium
A0A510P897	Hypothetical_protein OS=Candida auris OX=498019 GN=CAJCM15448_40240 PE=4 SV=1					0.13		0.493855	1	Medium
A0A510NYN0	Homocitrate synthase OS=Candida auris OX=498019 GN=CAJCM15448_03600 PE=3 SV=1				0.00795505	0.129213	0.0445551	0.812378	3	High
A0A510NYW1	Hypothetical_protein OS=Candida auris OX=498019 GN=CAJCM15448_05970 PE=4 SV=1				-0.104368	0.129006	0.723005	0.913607	4	High
A0A510P0U4	Hypothetical_protein OS=Candida auris OX=498019 GN=CAJCM15448_13150 PE=4 SV=1				0.109923	0.129002	0.844724	0.616571	3	High
A0A510P8H0	Alpha,alpha-trehalose-phosphate synthase OS=Candida auris OX=498019 GN=CAJCM15448_34090 PE=3 SV=1				0.112195	0.128893	1.09869	0.486889	10	High
A0A0L0NV55	Phosphatidate cytidylyltransferase OS=Candida auris OX=498019 GN=QG37_05271 PE=3 SV=1	B9J08_003119	YBR029C	CDS1	0.0296624	0.128539	0.183801	1.53548	3	High
A0A2H0ZR23	60S ribosomal protein L30 OS=Candida auris OX=498019 GN=B9J08_002719 PE=3 SV=1	B9J08_002719	YGL030W	RPL30	0.0842498	0.128507	0.143654	0.582375	5	High
A0A2H0ZCW1	Mannose-1-phosphate guanyltransferase OS=Candida auris OX=498019 GN=B9J08_005161 PE=4 SV=1	B9J08_005161	YDL055C	PSA1	0.0346748	0.128439	0.146747	0.858583	6	High
A0A0L0NVH0	Uncharacterized protein OS=Candida auris OX=498019 GN=QG37_05137 PE=4 SV=1	B9J08_003008	YCR093W	CDC39	-0.0770766	0.128198	0.312618	1.4115	5	High
A0A2H1A121	Uncharacterized protein OS=Candida auris OX=498019 GN=B9J08_001142 PE=4 SV=1	B9J08_001142	YOR175C	ALE1	-0.159942	0.128133	0.540891	0.479945	4	High
A0A2H0ZD46	Uncharacterized protein OS=Candida auris OX=498019 GN=B9J08_005244 PE=3 SV=1	B9J08_005244	YPL259C	APM1	0.0812785	0.128089	0.425024	0.938942	2	High
A0A0L0P7J5	Uncharacterized protein OS=Candida auris OX=498019 GN=QG37_00693 PE=3 SV=1	B9J08_003885	YPL057C	SUR1		0.127416		0.572264	1	High
A0A2H0ZDS4	26S protease regulatory subunit 8 OS=Candida auris OX=498019 GN=B9J08_005186 PE=3 SV=1	B9J08_005186	YGL048C	RPT6	0.0302267	0.127141	0.185208	0.565419	7	High
A0A510P8B5	Hypothetical_protein OS=Candida auris OX=498019 GN=CAJCM15448_40440 PE=4 SV=1				0.77811	0.127029	1.31771	0.409849	1	High
A0A0L0P8W4	Fe-S cluster assembly protein DRE2 OS=Candida auris OX=498019 GN=DRE2 PE=3 SV=1				0.162198	0.125604	0.662822	0.68368	3	High
A0A2H0ZFB0	Rab GDP dissociation inhibitor OS=Candida auris OX=498019 GN=B9J08_005447 PE=3 SV=1	B9J08_005447	YER136W	GDI1	-0.0618141	0.124964	0.360165	1.3188	7	High
A0A2H0ZWB5	Peptidyl-prolyl cis-trans isomerase OS=Candida auris OX=498019 GN=B9J08_002409 PE=3 SV=1	B9J08_002409	NA	NA		0.124474		0.93613	1	High
A0A5Q7YE48	Hypothetical_protein OS=Candida auris OX=498019 GN=CJI96_0001700 PE=4 SV=1	B9J08_003166	NA	NA	0.0323745	0.123546	0.152771	1.32456	5	High
A0A2H0ZCK2	Delta 8-(E)-sphingolipid desaturase OS=Candida auris OX=498019 GN=B9J08_005054 PE=4 SV=1	B9J08_005054	NA	NA	0.120444	0.12349	1.28955	0.418726	1	Medium
A0A2H0ZVZ8	Coatomer subunit delta OS=Candida auris OX=498019 GN=B9J08_002548 PE=3 SV=1	B9J08_002548	YFR051C	RET2	0.242593	0.122447	1.16645	0.448745	3	High
A0A5C1DSK5	NADH dehydrogenase [ubiquinone] flavoprotein 1, mitochondrial OS=Candida auris OX=498019 GN=CAJCM15448_09230 PE=3 SV=1				0.0149328	0.122192	0.0698314	2.92961	17	High
A0A2H0ZXT4	Glutaredoxin domain-containing protein OS=Candida auris OX=498019 GN=B9J08_001565 PE=3 SV=1	B9J08_001565	YFR016C	YFR016C	0.460015	0.121985	1.38548	1.03453	8	High
A0A510P0F3	RuvB-like helicase OS=Candida auris OX=498019 GN=CAJCM15448_11660 PE=3 SV=1				0.0429791	0.121596	0.180571	0.911866	4	High
A0A0L0P0F8	Metallophos domain-containing protein OS=Candida auris OX=498019 GN=QG37_03157 PE=4 SV=1	B9J08_000630	YDR182W	CDC1	-0.046131	0.121484	0.144854	0.390929	2	High
A0A2H0ZRL8	ABC1 domain-containing protein OS=Candida auris OX=498019 GN=B9J08_002926 PE=4 SV=1	B9J08_002926	YLR253W	MCP2	0.0278622	0.121475	0.230594	0.451816	4	High
A0A2H0ZYH6	Ribose-phosphate diphosphokinase OS=Candida auris OX=498019 GN=B9J08_001772 PE=3 SV=1	B9J08_001772	YHL011C	PRS3	0.0509209	0.12106	0.359854	0.350492	2	High
A0A2H1A5H8	Ubiquitin-40S ribosomal protein S27a OS=Candida auris OX=498019 GN=B9J08_000632 PE=3 SV=1	B9J08_000632	YLR167W	RPS31	0.19565	0.12092	0.832169	0.379449	12	High
A0A0L0NXG2	5-amp-activated protein gamma subunit OS=Candida auris OX=498019 GN=QG37_04881 PE=4 SV=1	B9J08_003658	YGL115W	SNF4	0.291775	0.120782	1.37991	0.577647	5	High
A0A2H0ZJF3	DNA-directed RNA polymerase subunit OS=Candida auris OX=498019 GN=B9J08_004222 PE=3 SV=1	B9J08_004222	YOR341W	RPA190	0.13684	0.120356	0.5465	0.414027	3	High
A0A0L0NVE5	Uncharacterized protein OS=Candida auris OX=498019 GN=QG37_05203 PE=4 SV=1	B9J08_003063	NA	NA	-0.141758	0.120277	0.226699	0.657244	1	High
A0A0L0P3T5	U1-type domain-containing protein OS=Candida auris OX=498019 GN=QG37_02226 PE=3 SV=1	B9J08_002913	YDL043C	PRP11		0.120267		0.651229	1	High
A0A2H0ZME1	Ribosomal RNA-processing protein 40 OS=Candida auris OX=498019 GN=B9J08_003406 PE=3 SV=1	B9J08_003406	YOL142W	RRP40	-0.196187	0.120244	0.413336	0.788692	2	High
A0A0L0P0K9	Uncharacterized protein OS=Candida auris OX=498019 GN=QG37_03636 PE=3 SV=1	B9J08_005309	YPL087W	YDC1	-0.150724	0.119724	0.73542	0.887385	1	High
A0A2H0ZV81	Pyr_redox_2 domain-containing protein OS=Candida auris OX=498019 GN=B9J08_002342 PE=4 SV=1	B9J08_002342	YMR145C	NDE1	0.0525617	0.118425	0.822418	1.35637	8	High
A0A510P1W2	Hypothetical_protein OS=Candida auris OX=498019 GN=CAJCM15448_16940 PE=4 SV=1				0.900602	0.118397	1.60697	0.329104	1	High
A0A0L0P6C3	AP-3 complex subunit delta OS=Candida auris OX=498019 GN=QG37_01197 PE=3 SV=1	B9J08_005049	YPL195W	APL5		0.118199		0.337299	1	High
A0A0L0NRL7	Hypothetical_protein OS=Candida auris OX=498019 GN=CAJCM15448_42190 PE=4 SV=1				0.188892	0.117705	0.98245	0.608338	6	High
A0A5Q7YAG3	Glycolipid_2-alpha-mannosyltransferase_2 OS=Candida auris OX=498019 GN=CJI96_0000365 PE=3 SV=1	B9J08_001907	YOR099W	KTR1	-0.00919794	0.117662	0.0394612	0.958318	21	High
A0A2H1A3N7	Superoxide dismutase OS=Candida auris OX=498019 GN=B9J08_000528 PE=3 SV=1	B9J08_000528	YHR008C	SOD2	0.00632404	0.117585	0.0119465	1.24626	3	High
A0A510P4S9	Selenoprotein O OS=Candida auris OX=498019 GN=CAJCM15448_26770 PE=3 SV=1				0.141966	0.117275	0.911008	1.01528	5	High
A0A5C1DZA1	Hypothetical_protein OS=Candida auris OX=498019 GN=CAJCM15448_13690 PE=4 SV=1				-0.221307	0.117152	0.598849	0.456194	1	High
A0A0L0NQH8	Dicarboxylic amino acid permease OS=Candida auris OX=498019 GN=QG37_07304 PE=4 SV=1	B9J08_001530	YPL265W	DIP5	0.123701	0.116761	0.146818	0.204119	3	High
A0A0L0NSA9	Hypothetical_protein OS=Candida auris OX=498019 GN=CAJCM15448_52140 PE=3 SV=1				-0.117691	0.11657	0.349554	0.458816	2	High
A0A2H1A682	60S ribosomal protein L33-A OS=Candida auris OX=498019 GN=B9J08_000878 PE=3 SV=1	B9J08_000878	YPL143W	RPL33A	-0.0119434	0.116548	0.0193915	0.59259	2	High
A0A2H0ZDW0	Nup188_C domain-containing protein OS=Candida auris OX=498019 GN=B9J08_005524 PE=4 SV=1	B9J08_005524	YML103C	NUP188	-0.0764042	0.116528	0.697968	0.787244	3	High
A0A510P7Q5	Hypothetical_protein OS=Candida auris OX=498019 GN=CAJCM15448_38360 PE=3 SV=1				0.0890008	0.116408	0.395978	0.410568	1	High
A0A0L0P5T7	Sensitive to high expression protein 9, mitochondrial OS=Candida auris OX=498019 GN=QG37_01068 PE=3 SV=1	B9J08_004961	YDR393W	SHE9		0.116366		0.71709	1	Medium
A0A2H0ZHF9	40S ribosomal protein S22 OS=Candida auris OX=498019 GN=B9J08_000604 PE=3 SV=1	B9J08_000604	NA	NA	-0.0650337	0.115875	0.440363	1.25632	4	High
A0A0L0P076	Uncharacterized protein OS=Candida auris OX=498019 GN=QG37_03257 PE=4 SV=1	YLR262C-A	NA	NA	0.136173	0.115821	0.269272	0.270552	2	High
A0A0L0P2Z3	Uncharacterized protein OS=Candida auris OX=498019 GN=QG37_02439 PE=4 SV=1	B9J08_000337	YBR171W	SEC66	-0.0659444	0.115383	0.708019	0.86427	7	High
A0A510P947	Sm domain-containing protein OS=Candida auris OX=498019 GN=CAJCM15448_36290 PE=4 SV=1				-0.0083712	0.11537	0.0160336	0.553521	1	High
A0A510P5B7	Deoxyhypusine synthase OS=Candida auris OX=498019 GN=CAJCM15448_25910 PE=3 SV=1				0.236702	0.11523	1.48834	1.81194	7	High
A0A510P2S4	Hypothetical_protein OS=Candida auris OX=498019 GN=CAJCM15448_20450 PE=4 SV=1				0.350426	0.114721	1.35876	0.487153	13	High
A0A2H0ZJ59	Uncharacterized protein OS=Candida auris OX=498019 GN=B9J08_004454 PE=4 SV=1	B9J08_004454	NA	NA	0.025695	0.114631	0.137762	0.550071	11	High
A0A510PBE0	Hypothetical_protein OS=Candida auris OX=498019 GN=CAJCM15448_47990 PE=4 SV=1				0.140946	0.114501	0.768821	0.508078	2	High
A0A510P6U1	Hypothetical_protein OS=Candida auris OX=498019 GN=CAJCM15448_35060 PE=4 SV=1				0.0789568	0.114499	0.226791	0.963019	3	High
A0A510P862	Carbon_catabolite-derepressing_protein_kinase OS=Candida auris OX=498019 GN=CAJCM15448_39840 PE=4 SV=1				-0.155378	0.11447	0.240731	0.513489	2	High
A0A510P4J7	Hypothetical_protein OS=Candida auris OX=498019 GN=CAJCM15448_26820 PE=4 SV=1				-0.161631	0.114343	0.483234	0.564499	1	High
A0A0L0NW89	Uncharacterized protein OS=Candida auris OX=498019 GN=QG37_05052 PE=3 SV=1				-0.127589	0.114125	0.809146	1.53835	2	High
A0A2H0ZE70	Uncharacterized protein OS=Candida auris OX=498019 GN=B9J08_005268 PE=4 SV=1	B9J08_005268	YDR202C	RAV2	-0.0497925	0.114091	0.156341	0.580112	1	High
A0A2H0ZYD5	Leucyl-tRNA synthetase OS=Candida auris OX=498019 GN=B9J08_001765 PE=4 SV=1	B9J08_001765	YPL160W	CDC60	0.0131722	0.113941	0.0677691	0.742352	9	High
A0A510NYF8	Hypothetical_protein OS=Candida auris OX=498019 GN=CAJCM15448_02790 PE=4 SV=1				0.0880503	0.113924	0.987659	0.37669	2	High
A0A0L0P641	V-type proton ATPase proteolipid subunit OS=Candida auris OX=498019 GN=QG37_01030 PE=3 SV=1	B9J08_004933	YPL234C	VMA11	-0.0240432	0.113918	0.145359	4.12786	1	High
A0A2H0ZP82	Autophagy-related protein 27 OS=Candida auris OX=498019 GN=B9J08_003743 PE=3 SV=1	B9J08_003743	YJL178C	ATG27	0.0465801	0.113824	0.153288	1.14783	4	High
A0A2H0ZPV9	Uncharacterized protein OS=Candida auris OX=498019 GN=B9J08_001698 PE=4 SV=1	B9J08_001698	NA	NA	-0.00404363	0.113696	0.00887974	0.594194	9	High
A0A2H0ZFP9	Ribosomal RNA-processing protein 8 OS=Candida auris OX=498019 GN=B9J08_005069 PE=3 SV=1	B9J08_005069	YDR083W	RRP8		0.113606		0.406069	1	High
A0A0L0P000	CFEM domain-containing protein OS=Candida auris OX=498019 GN=QG37_03699 PE=4 SV=1	B9J08_005265	YLR390W-A	CCW14	0.181203	0.11301	0.46927	0.476655	2	High
A0A510NZX6	Hypothetical_protein OS=Candida auris OX=498019 GN=CAJCM15448_07590 PE=4 SV=1					0.113006		0.366358	1	High
A0A0L0P4Q3	Cytoskeletal binding and regulatory protein OS=Candida auris OX=498019 GN=QG37_01662 PE=4 SV=1	B9J08_000790	YDR388W	RVS167	-0.0533447	0.112808	0.0937502	0.278836	7	High
A0A2H0ZYP2	J domain-containing protein OS=Candida auris OX=498019 GN=B9J08_001849 PE=4 SV=1	B9J08_001849	YOR254C	SEC63	-0.11832	0.112757	0.480853	1.45014	9	High
A0A510P1J0	Adenylyl cyclase-associated protein OS=Candida auris OX=498019 GN=CAJCM15448_15750 PE=3 SV=1				-0.109868	0.112387	0.72563	0.839338	2	High
A0A0L0P0Z2	Mip family channel protein OS=Candida auris OX=498019 GN=QG37_02901 PE=3 SV=1	B9J08_000928	YPR192W	AQY1	-0.0150104	0.112288	0.0652711	0.826246	2	High
A0A510P4N4	Hypothetical_protein OS=Candida auris OX=498019 GN=CAJCM15448_24700 PE=3 SV=1				-0.154978	0.112061	0.861207	0.811452	7	High
A0A5Q7YFA0	Sodium/hydrogen_antiporter OS=Candida auris OX=498019 GN=CJI96_0001951 PE=3 SV=1	B9J08_003518	YLR138W	NHA1	-0.223292	0.111969	0.455246	0.424899	1	Medium
A0A510P3W6	Hypothetical_protein OS=Candida auris OX=498019 GN=CAJCM15448_24360 PE=3 SV=1				-0.102478	0.111969	0.354747	1.04774	1	Medium
A0A2H0ZWG2	Uncharacterized protein OS=Candida auris OX=498019 GN=B9J08_002451 PE=4 SV=1	B9J08_002451	NA	NA	0.0500293	0.111882	0.407996	0.844977	5	High
A0A5Q7YG42	Hypothetical_protein OS=Candida auris OX=498019 GN=CJI96_0002320 PE=4 SV=1	B9J08_003789	YBR272C	HSM3	0.0345331	0.111051	0.109754	0.614006	2	High
A0A0L0NYT6	Uncharacterized protein OS=Candida auris OX=498019 GN=QG37_03971 PE=4 SV=1	B9J08_002694	YCR020C	PET18	0.00722165	0.11104	0.0324318	0.640551	3	High
A0A2H0ZLU7	Saccharopine dehydrogenase [NAD(+), L-lysine-forming] OS=Candida auris OX=498019 GN=B9J08_003205 PE=3 SV=1	B9J08_003205	YIR034C	LYS1	-0.00621763	0.110945	0.043001	0.668529	11	High
A0A5Q7YPI7	Hypothetical_protein OS=Candida auris OX=498019 GN=CJI96_0005469 PE=4 SV=1	B9J08_004449	NA	NA	0.0177523	0.110656	0.0766766	0.685775	4	High
A0A510PBC9	Putative HAD hydrolase OS=Candida auris OX=498019 GN=CAJCM15448_48710 PE=4 SV=1				0.025916	0.110455	0.144587	0.836932	3	High
A0A2H0ZVJ9	Sphingolipid long chain base-responsive protein LSP1 OS=Candida auris OX=498019 GN=B9J08_002459 PE=4 SV=1	B9J08_002459	YPL004C	LSP1	0.152469	0.109989	0.323763	0.237255	3	High
A0A2H0ZQ47	Uncharacterized protein OS=Candida auris OX=498019 GN=B9J08_001801 PE=4 SV=1	B9J08_001801	YIL154C	IMP2'	0.280672	0.109818	1.48462	0.408909	1	High
A0A2H0ZLK8	Uncharacterized protein OS=Candida auris OX=498019 GN=B9J08_003092 PE=3 SV=1	B9J08_003092	YBR015C	MNN2	0.0313975	0.109558	0.133526	1.82625	2	High
A0A2H0ZKB4	Prohibitin OS=Candida auris OX=498019 GN=B9J08_004461 PE=3 SV=1	B9J08_004461	YGR231C	PHB2	-0.0215894	0.109395	0.247078	0.731269	7	High
A0A2H0ZVQ6	Eukaryotic peptide chain release factor subunit 1 OS=Candida auris OX=498019 GN=B9J08_002484 PE=3 SV=1	B9J08_002484	YBR143C	SUP45	-0.0835883	0.109316	0.240758	1.06254	3	High
A0A510P514	Hypothetical_protein OS=Candida auris OX=498019 GN=CAJCM15448_26100 PE=3 SV=1				0.318471	0.109066	0.340188	0.26964	1	High
A0A2H1A4W2	1,3-beta-D-glucan-UDP glucosyltransferase OS=Candida auris OX=498019 GN=FKS1 PE=3 SV=1				0.0603942	0.108975	0.367114	0.431507	6	High
A0A2H1A1S7	Uncharacterized protein OS=Candida auris OX=498019 GN=B9J08_001088 PE=3 SV=1	B9J08_001088	NA	NA		0.108856		0.397381	1	Medium
A0A2H0ZE27	PKS_ER domain-containing protein OS=Candida auris OX=498019 GN=B9J08_005278 PE=4 SV=1	B9J08_005278	NA	NA	0.247403	0.108644	0.635257	0.419134	3	High
A0A2H0ZNE9	Uncharacterized protein OS=Candida auris OX=498019 GN=B9J08_003762 PE=4 SV=1	B9J08_003762	YDR198C	RKM2	-0.0944816	0.108374	0.394611	0.293558	2	High
A0A0L0NPQ3	Alternative oxidase OS=Candida auris OX=498019 GN=QG37_07716 PE=3 SV=1	B9J08_001930	NA	NA	0.0897878	0.108274	0.640144	1.28096	7	High
A0A0L0NXH5	Alcohol_dehydrogenase_1 OS=Candida auris OX=498019 GN=CAJCM15448_46120 PE=3 SV=1				0.192542	0.107983	0.289527	0.972053	8	High
A0A2H0ZDW8	Uncharacterized protein OS=Candida auris OX=498019 GN=B9J08_005197 PE=4 SV=1	B9J08_005197	YNL211C	YNL211C	0.158572	0.106766	0.536308	1.1083	1	High
A0A0L0NUX1	Hypothetical_protein OS=Candida auris OX=498019 GN=CAJCM15448_22100 PE=4 SV=1				0.080967	0.10674	0.139395	0.340588	1	High
A0A5Q7YIN3	Hypothetical_protein OS=Candida auris OX=498019 GN=CJI96_0003237 PE=3 SV=1	B9J08_000861	YOR212W	STE4		0.106322		0.384414	1	Medium
A0A2H0ZWF7	Uncharacterized protein OS=Candida auris OX=498019 GN=B9J08_002126 PE=3 SV=1	B9J08_002126	YEL042W	GDA1	0.208807	0.106022	0.834348	0.545486	5	High
A0A2H0ZVR5	CUE domain-containing protein OS=Candida auris OX=498019 GN=B9J08_002526 PE=4 SV=1	B9J08_002526	YOR042W	CUE5	0.0777698	0.104848	0.682109	0.855439	5	High
A0A2H0ZYF4	M20_dimer domain-containing protein OS=Candida auris OX=498019 GN=B9J08_001752 PE=3 SV=1	B9J08_001752	NA	NA	0.140012	0.104674	1.15844	0.758679	3	High
A0A0L0NYI8	Sec2p domain-containing protein OS=Candida auris OX=498019 GN=QG37_04095 PE=4 SV=1	B9J08_004137	YNL272C	SEC2	0.202013	0.103342	0.522889	0.715869	2	High
A0A2H1A6I4	Uncharacterized protein OS=Candida auris OX=498019 GN=B9J08_000997 PE=4 SV=1	B9J08_000997	YJL137C	GLG2	0.0890227	0.103307	1.4689	0.739782	11	High
A0A0L0NPK2	Uncharacterized protein OS=Candida auris OX=498019 GN=QG37_07567 PE=4 SV=1	B9J08_003506	YBL055C	YBL055C		0.103151		0.405873	2	High
A0A0L0P0Z1	Hydrolase_4 domain-containing protein OS=Candida auris OX=498019 GN=QG37_03455 PE=4 SV=1	B9J08_001582	YKL094W	YJU3	0.0990529	0.103063	0.86548	0.71556	6	High
A0A2H0ZXR6	Thioredoxin domain-containing protein OS=Candida auris OX=498019 GN=B9J08_002143 PE=3 SV=1	B9J08_002143	NA	NA	0.226579	0.102887	1.2305	0.999471	4	High
A0A2H0ZN64	40S ribosomal protein S23 OS=Candida auris OX=498019 GN=B9J08_003677 PE=3 SV=1	B9J08_003677	YPR132W	RPS23B	0.0391851	0.102483	0.339362	1.18089	3	High
A0A510PBJ9	ERF-3 OS=Candida auris OX=498019 GN=CAJCM15448_49990 PE=3 SV=1				0.147045	0.102462	0.868101	0.434806	7	High
A0A510P5Z0	54S ribosomal protein L4, mitochondrial OS=Candida auris OX=498019 GN=CAJCM15448_32150 PE=3 SV=1				0.00512083	0.102414	0.0181835	0.985241	6	High
A0A0L0P723	Uncharacterized protein OS=Candida auris OX=498019 GN=QG37_01173 PE=4 SV=1	B9J08_005028	YIR027C	DAL1	0.181171	0.102313	0.997132	0.779768	2	High
A0A2H1A814	DNA-directed RNA polymerase subunit beta OS=Candida auris OX=498019 GN=B9J08_000192 PE=3 SV=1	B9J08_000192	YPR010C	RPA135	-0.30543	0.102122	1.21126	0.269284	1	High
A0A0L0P4W8	Uncharacterized protein OS=Candida auris OX=498019 GN=QG37_01488 PE=3 SV=1	B9J08_000667	YMR236W	TAF9		0.101869		0.492932	1	High
A0A510P2Y6	Uncharacterized protein OS=Candida auris OX=498019 GN=CAJCM15448_20270 PE=4 SV=1				-0.0844941	0.1018	0.193802	0.537958	3	High
A0A2H1A1Q4	Uncharacterized protein OS=Candida auris OX=498019 GN=B9J08_001360 PE=3 SV=1	B9J08_001360	YCL005W-A	VMA9	0.00832306	0.101478	0.0277751	1.21106	1	Medium
A0A510NZ11	Putative small GTP-binding protein OS=Candida auris OX=498019 GN=CAJCM15448_05810 PE=4 SV=1				0.119197	0.101288	1.56217	0.744351	5	High
A0A510P1C3	Altered inheritance of mitochondria protein 18, mitochondrial OS=Candida auris OX=498019 GN=CAJCM15448_13810 PE=3 SV=1				0.0587374	0.101252	0.674334	0.728281	6	High
A0A510PBF5	Hypothetical_protein OS=Candida auris OX=498019 GN=CAJCM15448_49190 PE=3 SV=1				0.104223	0.100811	0.54584	0.753157	7	High
A0A5C1E136	Hypothetical_protein OS=Candida auris OX=498019 GN=CAJCM15448_43480 PE=3 SV=1				0.226029	0.100536	0.899442	0.381124	2	High
A0A2H1A2T0	H/ACA ribonucleoprotein complex subunit CBF5 OS=Candida auris OX=498019 GN=B9J08_001358 PE=3 SV=1	B9J08_001358	YLR175W	CBF5	0.00449775	0.100271	0.0155707	0.509125	8	High
A0A510P7Y3	Hypothetical_protein OS=Candida auris OX=498019 GN=CAJCM15448_39060 PE=4 SV=1				-0.00514444	0.100221	0.00940443	0.335294	1	High
A0A2H0ZIZ9	Uncharacterized protein OS=Candida auris OX=498019 GN=B9J08_004432 PE=4 SV=1	B9J08_004432	YHL034C	SBP1	-0.0610687	0.100068	0.582811	0.303998	7	High
A0A510NY38	Hypothetical_protein OS=Candida auris OX=498019 GN=CAJCM15448_03380 PE=3 SV=1				0.018018	0.0998573	0.0159171	0.428791	1	High
A0A0L0NPU7	RRM domain-containing protein OS=Candida auris OX=498019 GN=QG37_07563 PE=4 SV=1	B9J08_003503	YBL051C	PIN4	0.528754	0.0997101	0.730476	0.321864	2	High
A0A0L0NNU4	Uncharacterized protein OS=Candida auris OX=498019 GN=QG37_07923 PE=4 SV=1	B9J08_001316	YJR129C	EFM3	0.243455	0.0996979	1.24642	0.682437	1	High
A0A510NYN9	Hypothetical_protein OS=Candida auris OX=498019 GN=CAJCM15448_04810 PE=3 SV=1				0.0833404	0.0995621	0.467201	0.463169	7	High
A0A5C1E0W3	Glycine hydroxymethyltransferase OS=Candida auris OX=498019 GN=CAJCM15448_14430 PE=3 SV=1				0.0900182	0.0994887	0.567213	0.803994	6	High
A0A0L0P4N8	Uncharacterized protein OS=Candida auris OX=498019 GN=QG37_02156 PE=4 SV=1	B9J08_003174	NA	NA	0.00951119	0.0994165	0.105345	1.20704	7	High
A0A0L0P0D7	Succinate--CoA ligase [ADP-forming] subunit alpha, mitochondrial OS=Candida auris OX=498019 GN=CAJCM15448_32900 PE=3 SV=1				0.143083	0.099353	0.81293	0.593234	3	High
A0A2H0ZYS1	Uncharacterized protein OS=Candida auris OX=498019 GN=B9J08_001863 PE=3 SV=1	B9J08_001863	YER141W	COX15	-0.000406537	0.0993493	0.0020662	0.43278	2	High
A0A510P8Y0	DNA-binding protein OS=Candida auris OX=498019 GN=CAJCM15448_42720 PE=4 SV=1				-0.0467531	0.0991939	0.364577	0.437438	3	High
A0A510P2M5	Hypothetical_protein OS=Candida auris OX=498019 GN=CAJCM15448_18630 PE=3 SV=1				-0.0929752	0.0991736	0.0743347	0.258919	1	High
A0A2H0ZCR9	HMG box domain-containing protein OS=Candida auris OX=498019 GN=B9J08_005121 PE=4 SV=1	B9J08_005121	YDR174W	HMO1	0.129135	0.0991342	0.764171	0.537972	11	High
A0A2H0ZUN0	Uncharacterized protein OS=Candida auris OX=498019 GN=B9J08_003523 PE=3 SV=1	B9J08_003523	YML055W	SPC2	-0.0646241	0.0990466	0.204518	0.919951	2	High
A0A5C1DPR1	Hypothetical_protein OS=Candida auris OX=498019 GN=CAJCM15448_06860 PE=3 SV=1				-0.0973539	0.098922	1.17498	0.81989	6	High
A0A2H1A7G4	Cell division control protein 42 homolog OS=Candida auris OX=498019 GN=B9J08_000269 PE=3 SV=1	B9J08_000269	YLR229C	CDC42	0.416029	0.0988316	1.00717	0.457129	3	High
A0A2H0ZM98	Uncharacterized protein OS=Candida auris OX=498019 GN=B9J08_003315 PE=3 SV=1	B9J08_003315	YJL082W	IML2	0.292982	0.0988005	0.544537	0.52722	3	High
A0A0L0P6D9	Terpene cyclase/mutase family member OS=Candida auris OX=498019 GN=QG37_01141 PE=3 SV=1	B9J08_005007	YHR072W	ERG7	0.237636	0.0986688	1.38261	1.81416	8	High
A0A2H0ZNZ9	Succinate dehydrogenase assembly factor 4, mitochondrial OS=Candida auris OX=498019 GN=B9J08_003982 PE=3 SV=1	B9J08_003982	NA	NA	0.0984683	0.0983512	0.440335	0.631874	2	High
A0A510P6S5	Hypothetical_protein OS=Candida auris OX=498019 GN=CAJCM15448_34960 PE=4 SV=1					0.097973		0.184314	1	High
A0A510P5G2	Golgi apparatus membrane protein TVP23 OS=Candida auris OX=498019 GN=CAJCM15448_30120 PE=3 SV=1				-0.00807122	0.0979549	0.0342301	0.599478	2	High
A0A2H0ZZX3	Glutamyl-tRNA synthetase OS=Candida auris OX=498019 GN=B9J08_001156 PE=3 SV=1	B9J08_001156	YGL245W	GUS1	0.00407559	0.0977747	0.0259344	0.659881	17	High
A0A0L0NVY3	Protein transport protein SEC23 OS=Candida auris OX=498019 GN=QG37_05351 PE=3 SV=1	B9J08_000206	NA	NA	0.0515706	0.0968502	0.13761	0.712777	6	High
A0A510P006	Uncharacterized protein OS=Candida auris OX=498019 GN=CAJCM15448_10180 PE=4 SV=1				0.144919	0.0966844	0.767098	1.11172	3	High
A0A2H0ZVY2	NADH dehydrogenase [ubiquinone] 1 beta subcomplex subunit 7 OS=Candida auris OX=498019 GN=B9J08_002528 PE=3 SV=1	B9J08_002528	NA	NA	0.00791466	0.0966199	0.0683982	0.936678	1	High
A0A2H0ZHK5	Uncharacterized protein OS=Candida auris OX=498019 GN=B9J08_004621 PE=4 SV=1	B9J08_004621	YGR156W	PTI1		0.0964256		0.227859	1	Medium
A0A510P0V7	60S_ribosomal_protein_L5 OS=Candida auris OX=498019 GN=CAJCM15448_13220 PE=3 SV=1				-0.10347	0.0961165	0.796493	0.732312	6	High
A0A2H0ZHY4	NAD(P)H:quinone oxidoreductase, type IV OS=Candida auris OX=498019 GN=B9J08_004840 PE=3 SV=1	B9J08_004840	YCR004C	YCP4		0.095613		0.196295	1	High
A0A2H0ZVT7	CAP-Gly domain-containing protein OS=Candida auris OX=498019 GN=B9J08_004078 PE=4 SV=1	B9J08_004078	YNL148C	ALF1	0.0207972	0.0955403	0.0547449	1.02258	2	High
A0A5Q7YFX0	Hypothetical_protein OS=Candida auris OX=498019 GN=CJI96_0002363 PE=4 SV=1	B9J08_001899	NA	NA	0.0539773	0.0953079	0.374759	0.201552	1	High
A0A510P410	Golgi to ER traffic protein 2 OS=Candida auris OX=498019 GN=GET2 PE=3 SV=1				0.0874709	0.095297	0.438153	0.277141	2	High
A0A2H1A1F7	CCT-theta OS=Candida auris OX=498019 GN=B9J08_001271 PE=3 SV=1	B9J08_001271	YJL008C	CCT8	0.0847914	0.0952774	0.289101	0.386199	5	High
A0A510P0W5	Hypothetical_protein OS=Candida auris OX=498019 GN=CAJCM15448_12210 PE=4 SV=1				0.00879846	0.0951722	0.0153613	0.229463	6	High
A0A2H0ZYR8	Uncharacterized protein OS=Candida auris OX=498019 GN=B9J08_001874 PE=4 SV=1	B9J08_001874	YMR262W	YMR262W	-0.266366	0.0950226	0.384248	0.216594	1	High
A0A5C1DY60	Hypothetical_protein OS=Candida auris OX=498019 GN=CAJCM15448_19260 PE=4 SV=1				0.10274	0.0949551	0.328694	0.384968	3	High
A0A510GGL3	ATP synthase subunit a OS=Candida auris OX=498019 GN=ATP6 PE=3 SV=1				-0.266661	0.094754	1.14731	0.635186	1	Medium
A0A510P341	Hypothetical_protein OS=Candida auris OX=498019 GN=CAJCM15448_21740 PE=4 SV=1				0.0204573	0.0942982	0.0474552	0.22361	1	High
A0A510P460	Plasma membrane ATPase OS=Candida auris OX=498019 GN=CAJCM15448_23830 PE=3 SV=1				-0.0687751	0.0942944	1.40754	0.603805	21	High
A0A2H0ZKV5	Elongation factor 3 OS=Candida auris OX=498019 GN=B9J08_002813 PE=3 SV=1	B9J08_002813	YLR249W	YEF3	-0.00638177	0.0941822	0.051616	1.15808	18	High
A0A0L0P069	Glutamate decarboxylase OS=Candida auris OX=498019 GN=QG37_03468 PE=3 SV=1	B9J08_001591	YMR250W	GAD1	0.149005	0.094151	0.9693	0.424085	4	High
A0A2H1A650	Vacuolar protein sorting-associated protein 17 OS=Candida auris OX=498019 GN=B9J08_000529 PE=3 SV=1	B9J08_000529	YOR132W	VPS17	0.0106007	0.0937913	0.0365511	0.894676	1	High
A0A5C1DU15	Histone-glutamine methyltransferase OS=Candida auris OX=498019 GN=CAJCM15448_28060 PE=3 SV=1				-0.0197141	0.0937454	0.112072	0.744882	6	High
A0A0L0P6B4	1-(5-phosphoribosyl)-5-[(5-phosphoribosylamino)methylideneamino] imidazole-4-carboxamide isomerase OS=Candida auris OX=498019 GN=QG37_01186 PE=3 SV=1	B9J08_005039	YIL020C	HIS6	-0.0324513	0.0937281	0.267077	0.773067	2	High
A0A5C1DTS2	Hypothetical_protein OS=Candida auris OX=498019 GN=CAJCM15448_25230 PE=4 SV=1				-0.0494611	0.0936207	0.143553	0.299728	2	High
A0A510NZ44	Hypothetical_protein OS=Candida auris OX=498019 GN=CAJCM15448_05200 PE=4 SV=1				0.065046	0.0935201	0.546321	0.680777	6	High
A0A0L0P705	Serine hydroxymethyltransferase OS=Candida auris OX=498019 GN=QG37_00835 PE=3 SV=1	B9J08_003791	YBR263W	SHM1	0.123578	0.0935109	1.34661	2.12174	8	High
A0A2H0ZZ05	CAAX prenyl protease OS=Candida auris OX=498019 GN=B9J08_001510 PE=3 SV=1	B9J08_001510	YJR117W	STE24	-0.0321506	0.0934148	0.321708	0.529672	5	High
A0A0L0NTS2	GH16 domain-containing protein OS=Candida auris OX=498019 GN=QG37_06599 PE=3 SV=1	B9J08_002262	YPR159W	KRE6	-0.011236	0.0927083	0.042203	0.233706	2	High
A0A2H0ZK15	Uncharacterized protein OS=Candida auris OX=498019 GN=B9J08_004371 PE=4 SV=1	B9J08_004371	YMR077C	VPS20	0.371369	0.0924545	1.17704	0.61125	3	High
A0A2H1A6B1	Uncharacterized protein OS=Candida auris OX=498019 GN=B9J08_000924 PE=3 SV=1	B9J08_000924	YEL052W	AFG1	-0.00486381	0.0922078	0.0108624	0.303504	1	High
A0A0L0NU53	Arginine N-methyltransferase 2 OS=Candida auris OX=498019 GN=QG37_06420 PE=3 SV=1	B9J08_001451	YDR465C	RMT2	0.496732	0.091997	1.49257	0.518375	1	High
A0A2H1A1V0	DLH domain-containing protein OS=Candida auris OX=498019 GN=B9J08_001403 PE=4 SV=1	B9J08_001403	YAL049C	AIM2	0.100565	0.091985	0.567156	0.683221	3	High
A0A2H1A6N0	Ribosomal protein L13 OS=Candida auris OX=498019 GN=B9J08_001046 PE=3 SV=1	B9J08_001046	YOR150W	MRPL23	0.204454	0.0918468	1.05122	0.409247	2	High
A0A510P9D8	Hypothetical_protein OS=Candida auris OX=498019 GN=CAJCM15448_41100 PE=3 SV=1				0.0089816	0.0916195	0.0647059	0.791799	4	High
A0A510P4S7	Hypothetical_protein OS=Candida auris OX=498019 GN=CAJCM15448_27760 PE=4 SV=1				-0.0490308	0.0910926	0.324285	1.38196	6	High
A0A2H0ZWB4	5-demethoxyubiquinone hydroxylase, mitochondrial OS=Candida auris OX=498019 GN=COQ7 PE=3 SV=1				0.0440701	0.0909547	0.105291	0.283113	2	High
A0A510PA34	Elongator complex protein 5 OS=Candida auris OX=498019 GN=CAJCM15448_46860 PE=3 SV=1				-0.334061	0.0909091	1.79999	0.169195	1	High
A0A0L0NQA2	Uncharacterized protein OS=Candida auris OX=498019 GN=QG37_07474 PE=3 SV=1	B9J08_004826	YDL148C	NOP14	-0.420144	0.090799	0.599856	0.206004	1	High
A0A5Q7YN69	Hypothetical_protein OS=Candida auris OX=498019 GN=CJI96_0004657 PE=4 SV=1	B9J08_004494	YMR177W	MMT1	0.0192014	0.0900938	0.0864516	1.31863	4	High
A0A2H0ZCG7	Thymidylate synthase OS=Candida auris OX=498019 GN=B9J08_005018 PE=3 SV=1	B9J08_005018	YOR074C	CDC21	0.0297588	0.0897417	0.241302	0.959129	4	High
A0A2H0ZUY8	GH16 domain-containing protein OS=Candida auris OX=498019 GN=B9J08_002263 PE=3 SV=1	B9J08_002263	NA	NA	-0.0392427	0.0895382	0.251288	1.33336	2	High
A0A510P6X6	Hypothetical_protein OS=Candida auris OX=498019 GN=CAJCM15448_35520 PE=4 SV=1				0.112924	0.0895225	1.27456	0.540976	6	High
A0A2H0ZGL1	Uncharacterized protein OS=Candida auris OX=498019 GN=B9J08_004797 PE=3 SV=1	B9J08_004797	NA	NA	-0.113731	0.0894147	0.413092	0.618965	1	High
A0A0L0NT91	Acetyl-CoA C-acyltransferase OS=Candida auris OX=498019 GN=CAJCM15448_30910 PE=3 SV=1				0.230922	0.0894125	0.80338	0.594883	11	High
A0A0L0NTG2	Uncharacterized protein OS=Candida auris OX=498019 GN=QG37_05702 PE=4 SV=1	B9J08_000006	NA	NA	0.0440663	0.0893239	0.372273	0.895063	8	High
A0A2H0ZVB2	Thioredoxin domain-containing protein OS=Candida auris OX=498019 GN=B9J08_002391 PE=4 SV=1	B9J08_002391	YIL005W	EPS1	-0.0119715	0.0892762	0.0517427	0.666397	8	High
A0A2H1A0Z4	IFRD domain-containing protein OS=Candida auris OX=498019 GN=B9J08_001111 PE=4 SV=1	B9J08_001111	NA	NA	-0.0459574	0.0890825	0.334257	0.591848	4	High
A0A510P2R3	Hypothetical_protein OS=Candida auris OX=498019 GN=CAJCM15448_20320 PE=3 SV=1				0.245391	0.0890625	0.970796	0.637819	1	High
A0A5C1DSG9	Hypothetical_protein OS=Candida auris OX=498019 GN=CAJCM15448_28100 PE=3 SV=1				-0.0112738	0.0885662	0.0563612	0.395922	4	High
A0A510P8M2	FSH1 domain-containing protein OS=Candida auris OX=498019 GN=CAJCM15448_41540 PE=4 SV=1					0.0885287		0.24758	1	Medium
A0A510P0M8	Hypothetical_protein OS=Candida auris OX=498019 GN=CAJCM15448_10300 PE=3 SV=1				0.0649956	0.0884114	0.406546	0.316948	8	High
A0A2H0ZHV2	Uncharacterized protein OS=Candida auris OX=498019 GN=B9J08_004534 PE=3 SV=1	B9J08_004534	NA	NA	0.184903	0.0881286	1.3547	1.00146	4	High
A0A2H0ZGE4	Uncharacterized protein OS=Candida auris OX=498019 GN=B9J08_005497 PE=3 SV=1	B9J08_005497	YKL029C	MAE1	-0.0661749	0.0881051	0.524263	1.11429	8	High
A0A2H1A0W7	Uncharacterized protein OS=Candida auris OX=498019 GN=B9J08_001076 PE=4 SV=1	B9J08_001076	NA	NA	0.205275	0.0880765	0.676977	0.371647	2	High
A0A510P1K5	Hypothetical_protein OS=Candida auris OX=498019 GN=CAJCM15448_15840 PE=4 SV=1				0.0823009	0.0876596	0.416851	0.982461	2	High
A0A2H0ZMK6	Uncharacterized protein OS=Candida auris OX=498019 GN=B9J08_003473 PE=4 SV=1	B9J08_003473	YBL017C	PEP1	-0.0209359	0.0872607	0.221913	1.31528	16	High
A0A510PAP5	Uncharacterized protein OS=Candida auris OX=498019 GN=CAJCM15448_43510 PE=3 SV=1				0.0315644	0.0872087	0.0915485	1.50969	3	High
A0A2H0ZGF1	Phosphoinositide 5-phosphatase OS=Candida auris OX=498019 GN=B9J08_004734 PE=3 SV=1	B9J08_004734	YNL106C	INP52	0.0225773	0.0872034	0.35165	0.807688	2	High
A0A2H0ZS48	40S ribosomal protein S24 OS=Candida auris OX=498019 GN=B9J08_003089 PE=3 SV=1	B9J08_003089	YIL069C	RPS24B	0.0499985	0.087028	0.0844006	1.02475	7	High
A0A5C1DQ07	Ribosome biogenesis regulatory protein OS=Candida auris OX=498019 GN=CAJCM15448_05650 PE=3 SV=1				0.0607507	0.0867576	0.356256	0.690192	4	High
A0A510P4Z7	3-methyl-2-oxobutanoate hydroxymethyltransferase OS=Candida auris OX=498019 GN=CAJCM15448_26630 PE=3 SV=1				0.178975	0.0866054	0.920262	0.355269	4	High
A0A0L0NRU0	Uncharacterized protein OS=Candida auris OX=498019 GN=QG37_07281 PE=3 SV=1	B9J08_002587	NA	NA		0.0862733		0.579846	1	High
A0A5Q7YDK9	Serine/threonine-protein phosphatase 2A 56 kDa regulatory subunit OS=Candida auris OX=498019 GN=CJI96_0001511 PE=3 SV=1	B9J08_000074	YOR014W	RTS1	-0.0878192	0.0862069	0.185931	0.604002	3	High
A0A2H0ZN30	Glycine cleavage system P protein OS=Candida auris OX=498019 GN=B9J08_003609 PE=3 SV=1	B9J08_003609	YMR189W	GCV2	-0.000958755	0.0860548	0.00418248	0.842818	6	High
A0A2H0ZLW0	Protein GCN20 OS=Candida auris OX=498019 GN=B9J08_003172 PE=4 SV=1	B9J08_003172	YFR009W	GCN20	0.419197	0.0860058	0.944171	0.206709	1	High
A0A2H0ZC76	Autophagy_act_C domain-containing protein OS=Candida auris OX=498019 GN=B9J08_004939 PE=4 SV=1	B9J08_004939	YNR007C	ATG3		0.0857143		0.29943	1	High
A0A2H1A683	S-formylglutathione hydrolase OS=Candida auris OX=498019 GN=B9J08_000559 PE=3 SV=1	B9J08_000559	YJL068C	YJL068C	0.0210975	0.0856035	0.144268	1.21932	5	High
A0A2H0ZZG4	Reduced viability upon starvation protein 161 OS=Candida auris OX=498019 GN=B9J08_001340 PE=4 SV=1	B9J08_001340	YCR009C	RVS161	0.182192	0.0855909	0.819812	0.379064	11	High
A0A0L0NZ93	Uncharacterized protein OS=Candida auris OX=498019 GN=QG37_03749 PE=3 SV=1	B9J08_004701	YFL016C	MDJ1	0.164525	0.0855461	1.12836	0.562663	5	High
A0A2H1A6W8	Uncharacterized protein OS=Candida auris OX=498019 GN=B9J08_000062 PE=4 SV=1	B9J08_000062	YPR104C	FHL1		0.0855042		0.237608	1	High
A0A510P6E8	Mannosyltransferase OS=Candida auris OX=498019 GN=CAJCM15448_33750 PE=3 SV=1				-0.0722398	0.0853617	0.236715	0.493908	1	High
A0A510P3T9	Hypothetical_protein OS=Candida auris OX=498019 GN=CAJCM15448_24160 PE=3 SV=1				0.0749973	0.0853486	0.335707	0.513606	5	High
A0A0L0P5Q2	L-type lectin-like domain-containing protein OS=Candida auris OX=498019 GN=QG37_01374 PE=4 SV=1	B9J08_005175	YKR044W	UIP5	0.042747	0.0851811	0.158309	0.689549	5	High
A0A0L0P4R2	Uncharacterized protein OS=Candida auris OX=498019 GN=QG37_02115 PE=4 SV=1	B9J08_003198	YMR213W	CEF1	-0.158305	0.0847458	0.22918	0.201601	1	High
A0A510NZ15	Lysophospholipase OS=Candida auris OX=498019 GN=CAJCM15448_06130 PE=3 SV=1				0.0808731	0.0839611	0.430099	0.932934	9	High
A0A2H0ZLD1	WD_REPEATS_REGION domain-containing protein OS=Candida auris OX=498019 GN=B9J08_003021 PE=4 SV=1	B9J08_003021	YMR093W	UTP15		0.0839123		0.215013	1	Medium
A0A2H0ZXX2	Non-specific serine/threonine protein kinase OS=Candida auris OX=498019 GN=B9J08_001611 PE=4 SV=1	B9J08_001611	YHR079C	IRE1	0.0608673	0.0838284	0.248042	1.12732	1	High
A0A2H0ZUT6	Uncharacterized protein OS=Candida auris OX=498019 GN=B9J08_004085 PE=4 SV=1	B9J08_004085	YKR085C	MRPL20	0.0403383	0.0832795	0.224783	0.541109	4	High
A0A2H0ZQ66	Uncharacterized protein OS=Candida auris OX=498019 GN=B9J08_003947 PE=4 SV=1	B9J08_003947	NA	NA	0.0660131	0.0829146	0.225895	0.187982	2	High
A0A510P400	Protein OS-9 homolog OS=Candida auris OX=498019 GN=CAJCM15448_24840 PE=3 SV=1				-0.117352	0.0828598	0.337388	1.32061	3	High
A0A2H0ZXP5	Uncharacterized protein OS=Candida auris OX=498019 GN=B9J08_002580 PE=3 SV=1	B9J08_002580	YPR086W	SUA7	0.0366007	0.0824244	0.382871	0.513728	1	High
A0A0L0NS88	PKS_ER domain-containing protein OS=Candida auris OX=498019 GN=QG37_06561 PE=4 SV=1	B9J08_002245	NA	NA	0.0935345	0.0824004	0.843933	0.753217	2	High
A0A2H0ZNH2	RNase III domain-containing protein OS=Candida auris OX=498019 GN=B9J08_003749 PE=4 SV=1	B9J08_003749	YLR312W-A	MRPL15	0.135794	0.0819606	0.347707	1.28017	5	High
A0A510P4X9	Hypothetical_protein OS=Candida auris OX=498019 GN=CAJCM15448_27980 PE=4 SV=1				0.110411	0.0819001	1.17038	0.978643	3	High
A0A0L0NX78	4-nitrophenylphosphatase OS=Candida auris OX=498019 GN=QG37_04479 PE=4 SV=1	B9J08_004228	YDL236W	PHO13	-0.180004	0.0818792	0.489008	0.408164	4	High
A0A2H1A5Y7	Protein transport protein sec16 OS=Candida auris OX=498019 GN=B9J08_000773 PE=3 SV=1	B9J08_000773	YPL085W	SEC16	0.196003	0.0818089	1.14883	0.436794	12	High
A0A510P8X1	Hypothetical_protein OS=Candida auris OX=498019 GN=CAJCM15448_42550 PE=4 SV=1				0.0706993	0.0817852	0.245976	0.274172	2	High
A0A510P510	Hypothetical_protein OS=Candida auris OX=498019 GN=CAJCM15448_28550 PE=4 SV=1				0.242998	0.081518	0.623861	0.490194	4	High
A0A510P999	Zn(2)-C6 fungal-type domain-containing protein OS=Candida auris OX=498019 GN=CAJCM15448_41430 PE=4 SV=1				0.0328321	0.0813621	0.135271	0.666043	2	High
A0A2H0ZKB5	NADH dehydrogenase [ubiquinone] 1 alpha subcomplex subunit OS=Candida auris OX=498019 GN=B9J08_002639 PE=3 SV=1	B9J08_002639	NA	NA	0.209419	0.0808257	1.16178	0.508843	3	High
A0A0L0NZ40	FHA domain-containing protein OS=Candida auris OX=498019 GN=QG37_03843 PE=4 SV=1	B9J08_004515	NA	NA	0.241589	0.0806253	0.706296	0.393422	2	High
A0A5C1DTL1	Hypothetical_protein OS=Candida auris OX=498019 GN=CJI96_0001545 PE=4 SV=1	B9J08_000108	YOR090C	PTC5	0.0511364	0.0805585	0.0577006	0.347035	1	High
A0A510P3Y5	Hypothetical_protein OS=Candida auris OX=498019 GN=CAJCM15448_24620 PE=4 SV=1					0.0804688		0.175284	1	High
A0A510NXW7	Hypothetical_protein OS=Candida auris OX=498019 GN=CAJCM15448_02440 PE=3 SV=1				-0.0827068	0.0803458	0.321268	0.479513	4	High
A0A0L0NUH7	Uncharacterized protein OS=Candida auris OX=498019 GN=QG37_06084 PE=4 SV=1	B9J08_001532	NA	NA	-0.0520086	0.0802998	0.299756	0.774	1	High
A0A5C1DRS5	Glyceraldehyde-3-phosphate dehydrogenase (phosphorylating) OS=Candida auris OX=498019 GN=CAJCM15448_07490 PE=3 SV=1				0.0868203	0.0802486	0.868008	0.52416	11	High
A0A5Q7YMJ8	Lon protease homolog, mitochondrial OS=Candida auris OX=498019 GN=PIM1 PE=3 SV=1				0.309607	0.0800504	0.934345	0.189796	8	High
A0A510P022	NADPH:adrenodoxin oxidoreductase, mitochondrial OS=Candida auris OX=498019 GN=CAJCM15448_10120 PE=3 SV=1				0.196871	0.0796221	0.535926	0.490715	1	High
A0A0L0NZ50	Amino_oxidase domain-containing protein OS=Candida auris OX=498019 GN=QG37_03853 PE=4 SV=1	B9J08_004507	YMR020W	FMS1	-0.0940051	0.0795909	0.632796	0.635892	2	High
A0A510NZ52	Cysteine protease OS=Candida auris OX=498019 GN=CAJCM15448_06210 PE=3 SV=1					0.0794574		0.232195	1	High
A0A5Q7YDL8	Complex III subunit 7 OS=Candida auris OX=498019 GN=CJI96_0001213 PE=3 SV=1	B9J08_001429	YDR530C	APA2	0.320742	0.0792375	1.6261	0.417429	3	High
A0A510P4E6	Hypothetical_protein OS=Candida auris OX=498019 GN=CAJCM15448_22810 PE=3 SV=1				0.0643506	0.0790531	0.52165	0.272386	2	High
A0A510NZ25	Hypothetical_protein OS=Candida auris OX=498019 GN=CAJCM15448_06760 PE=4 SV=1				0.202415	0.0789771	0.99336	0.478002	1	Medium
A0A5Q7YA66	Hypothetical_protein OS=Candida auris OX=498019 GN=CJI96_0000264 PE=4 SV=1	B9J08_001806	YBR172C	SMY2	0.00246461	0.0787098	0.0141803	0.497565	4	High
A0A2H0ZPD4	ATP-dependent RNA helicase DOB1 OS=Candida auris OX=498019 GN=B9J08_003795 PE=3 SV=1	B9J08_003795	YJL050W	MTR4	0.0628959	0.0785002	0.22996	0.808789	2	High
A0A0L0NRL8	Inositol hexakisphosphate and diphosphoinositol-pentakisphosphate kinase OS=Candida auris OX=498019 GN=QG37_06993 PE=3 SV=1	B9J08_001297	YLR410W	VIP1	0.334151	0.0783672	0.967309	0.428075	3	High
A0A2H0ZYL7	Uncharacterized protein OS=Candida auris OX=498019 GN=B9J08_001813 PE=3 SV=1	B9J08_001813	YBR245C	ISW1	-0.0229338	0.077877	0.0998443	1.05335	5	High
A0A510PBH5	Putative SEC7 domain protein OS=Candida auris OX=498019 GN=CAJCM15448_49760 PE=4 SV=1				0.240341	0.077591	1.08137	0.626694	12	High
A0A0L0P873	Prolyl-tRNA synthetase OS=Candida auris OX=498019 GN=QG37_00368 PE=3 SV=1	B9J08_002115	YHR020W	YHR020W	0.147624	0.0774727	1.52358	0.616963	8	High
A0A510P1J6	DNA-3-methyladenine glycosylase II OS=Candida auris OX=498019 GN=CAJCM15448_12890 PE=3 SV=1				0.0650602	0.0773017	0.114474	0.484769	2	High
A0A0L0NPH8	Uncharacterized protein OS=Candida auris OX=498019 GN=QG37_08177 PE=4 SV=1	B9J08_001995	NA	NA	-0.0660661	0.0771106	0.193836	1.01807	1	High
A0A510P1R6	ADP-ribosylation_factor_1 OS=Candida auris OX=498019 GN=CAJCM15448_16560 PE=3 SV=1				-0.173189	0.0770732	1.66727	0.379925	2	High
A0A510NZK5	Hypothetical_protein OS=Candida auris OX=498019 GN=CAJCM15448_08580 PE=3 SV=1				0.119141	0.0769231	0.17596	0.292928	1	High
A0A510P4S5	Hypothetical_protein OS=Candida auris OX=498019 GN=CAJCM15448_25930 PE=4 SV=1				0.0662682	0.0764129	0.576539	0.306537	3	High
A0A2H0ZY91	Uncharacterized protein OS=Candida auris OX=498019 GN=B9J08_001708 PE=3 SV=1	B9J08_001708	YDR116C	MRPL1	-0.0410498	0.0763405	0.94639	0.68409	3	High
A0A2H0ZF03	Uncharacterized protein OS=Candida auris OX=498019 GN=B9J08_005337 PE=4 SV=1	B9J08_005337	NA	NA	-0.0820552	0.0762057	0.42198	0.857766	1	High
A0A2H0ZN21	Uncharacterized protein OS=Candida auris OX=498019 GN=B9J08_003599 PE=4 SV=1	B9J08_003599	YNL180C	RHO5	0.348379	0.0761808	1.00827	0.571303	3	High
A0A2H0ZZE6	Uncharacterized protein OS=Candida auris OX=498019 GN=B9J08_001351 PE=4 SV=1	B9J08_001351	YNR018W	RCF2	0.268651	0.0760094	0.527339	0.309644	7	High
A0A5Q7YKM7	Pre-rRNA-processing protein RIX1 OS=Candida auris OX=498019 GN=CJI96_0004010 PE=3 SV=1	B9J08_001677	NA	NA	-0.0104273	0.0759122	0.0761845	0.84433	7	High
A0A510P5M4	Peptide hydrolase OS=Candida auris OX=498019 GN=CAJCM15448_30720 PE=3 SV=1				-0.00777921	0.0758683	0.0693258	0.65142	10	High
A0A510P619	Uncharacterized protein OS=Candida auris OX=498019 GN=CAJCM15448_32320 PE=4 SV=1				-0.0767237	0.075643	0.183572	0.133921	1	High
A0A510P7W5	Ubiquitin carboxyl-terminal hydrolase OS=Candida auris OX=498019 GN=CAJCM15448_38860 PE=3 SV=1				0.0707022	0.0756396	0.150128	0.503105	4	High
A0A2H0ZGM4	TUG-UBL1 domain-containing protein OS=Candida auris OX=498019 GN=B9J08_004794 PE=4 SV=1	B9J08_004794	YMR067C	UBX4	0.36525	0.0752838	1.71331	0.33327	4	High
A0A0L0P7Y5	Purine nucleoside phosphorylase OS=Candida auris OX=498019 GN=CAJCM15448_37770 PE=3 SV=1				-0.176401	0.0750472	0.449245	0.419599	4	High
A0A2H0ZD44	Uncharacterized protein OS=Candida auris OX=498019 GN=B9J08_005235 PE=4 SV=1	B9J08_005235	YMR028W	TAP42	0.0289832	0.074992	0.0380075	1.08435	2	High
A0A2H0ZMX4	PSP1 C-terminal domain-containing protein OS=Candida auris OX=498019 GN=B9J08_003279 PE=4 SV=1	B9J08_003279	NA	NA	0.208767	0.0749124	1.07276	0.331326	1	High
A0A510PBT9	Hypothetical_protein OS=Candida auris OX=498019 GN=CAJCM15448_50880 PE=4 SV=1					0.074746		0.4614	1	High
A0A0L0NRM4	Uncharacterized protein OS=Candida auris OX=498019 GN=QG37_07461 PE=4 SV=1	B9J08_004818	YDL040C	NAT1		0.0744711		0.575516	3	High
A0A0L0NYS9	NADH-cytochrome b5 reductase OS=Candida auris OX=498019 GN=QG37_03872 PE=3 SV=1	B9J08_003215	YIL043C	CBR1	-0.00370077	0.0742647	0.0134782	0.49923	3	High
A0A0L0NSW8	Holocytochrome c-type synthase OS=Candida auris OX=498019 GN=QG37_06339 PE=3 SV=1	B9J08_000424	YAL039C	CYC3	0.0756595	0.0741392	0.163286	0.245644	4	High
A0A0L0NXS1	Protein phosphatase OS=Candida auris OX=498019 GN=QG37_04714 PE=3 SV=1	B9J08_002042	NA	NA	0.0834718	0.0739744	0.785137	0.384563	1	High
A0A510NYC7	SWR1-complex protein 5 OS=Candida auris OX=498019 GN=CAJCM15448_04170 PE=3 SV=1				0.350649	0.0735695	0.745893	0.333247	1	High
A0A0L0P1V1	Uncharacterized protein OS=Candida auris OX=498019 GN=QG37_02780 PE=4 SV=1	B9J08_000849	NA	NA	0.212546	0.0730242	0.770209	0.236401	11	High
A0A0L0P0W7	PHB domain-containing protein OS=Candida auris OX=498019 GN=QG37_03005 PE=3 SV=1	B9J08_000987	NA	NA	0.208304	0.0730234	1.51622	0.187975	2	High
A0A0L0NPT4	MINDY_DUB domain-containing protein OS=Candida auris OX=498019 GN=QG37_07633 PE=4 SV=1	B9J08_004586	YPL191C	YPL191C	-0.0186153	0.0729396	0.132618	0.40118	3	High
A0A5C1DSD8	Hypothetical_protein OS=Candida auris OX=498019 GN=CAJCM15448_28700 PE=4 SV=1					0.0727755		0.351126	1	High
A0A2H0ZIT5	Porphobilinogen synthase OS=Candida auris OX=498019 GN=B9J08_004372 PE=3 SV=1	B9J08_004372	YGL040C	HEM2	0.00552381	0.0725757	0.0219922	0.65121	5	High
A0A2H1A123	Dolichyl-phosphate-mannose--protein mannosyltransferase OS=Candida auris OX=498019 GN=B9J08_001228 PE=3 SV=1	B9J08_001228	YAL023C	PMT2	-0.052056	0.0721567	0.18043	0.83694	8	High
A0A0L0P4W7	Uncharacterized protein OS=Candida auris OX=498019 GN=QG37_02177 PE=4 SV=1	B9J08_003152	NA	NA	0.137656	0.0719811	0.657419	0.576119	8	High
A0A2H0ZM43	Glycylpeptide N-tetradecanoyltransferase OS=Candida auris OX=498019 GN=B9J08_003296 PE=3 SV=1	B9J08_003296	YLR195C	NMT1	-0.0628865	0.0719391	0.982492	0.411867	7	High
A0A0L0P2L7	Uncharacterized protein OS=Candida auris OX=498019 GN=QG37_02546 PE=4 SV=1	B9J08_000241	YDR362C	TFC6		0.0716864		0.432285	1	Medium
A0A0L0NNL7	Zn(2)-C6 fungal-type domain-containing protein OS=Candida auris OX=498019 GN=QG37_08074 PE=4 SV=1	B9J08_000414	NA	NA		0.0716724		0.15703	1	High
A0A2H0ZP26	Heat shock protein 60, mitochondrial OS=Candida auris OX=498019 GN=B9J08_003991 PE=3 SV=1	B9J08_003991	YLR259C	HSP60	-0.038615	0.0716253	0.0545995	0.293804	5	High
A0A2H1A1D1	Uncharacterized protein OS=Candida auris OX=498019 GN=B9J08_001229 PE=4 SV=1	B9J08_001229	YPR067W	ISA2		0.0714901		0.309316	1	Medium
A0A0L0NRV8	Uncharacterized protein OS=Candida auris OX=498019 GN=QG37_06893 PE=3 SV=1	B9J08_002125	YJR049C	UTR1	0.0591036	0.0714286	0.187298	0.493361	1	Medium
A0A2H1A560	Uncharacterized protein OS=Candida auris OX=498019 GN=B9J08_000525 PE=4 SV=1	B9J08_000525	YBL107C	MIX23	-0.0409974	0.0712996	0.0988368	0.157465	2	High
A0A0L0P6R1	Hypothetical_protein OS=Candida auris OX=498019 GN=CAJCM15448_03450 PE=4 SV=1				-0.141821	0.0709581	0.474984	0.282537	5	High
A0A510P004	Hypothetical_protein OS=Candida auris OX=498019 GN=CAJCM15448_10160 PE=4 SV=1				0.0877329	0.0709469	0.300614	0.482567	4	High
A0A5Q7YKN1	Hypothetical_protein OS=Candida auris OX=498019 GN=CJI96_0004060 PE=4 SV=1	B9J08_000921	YAR002W	NUP60	0.190099	0.0708542	0.999592	0.478154	5	High
A0A0L0P7D3	Regulatory protein mig1 OS=Candida auris OX=498019 GN=QG37_00525 PE=4 SV=1	B9J08_002219	YGL035C	MIG1	0.0625692	0.0706793	0.131696	0.211568	1	High
A0A510NXG3	Hypothetical_protein OS=Candida auris OX=498019 GN=CAJCM15448_01050 PE=4 SV=1				0.322645	0.0705007	1.19829	0.546101	11	High
A0A510NXW5	Hypothetical_protein OS=Candida auris OX=498019 GN=CAJCM15448_02580 PE=3 SV=1				0.334458	0.0704929	1.30993	0.236814	3	High
A0A2H0ZYY6	ThiF domain-containing protein OS=Candida auris OX=498019 GN=B9J08_001654 PE=3 SV=1	B9J08_001654	YPR180W	AOS1	0.368975	0.0701956	2.0077	0.240182	1	High
A0A2H0ZG64	Uncharacterized protein OS=Candida auris OX=498019 GN=B9J08_004653 PE=3 SV=1	B9J08_004653	YDL029W	ARP2	-0.0873562	0.0701454	0.291648	0.499044	6	High
A0A510NZV6	Threonine dehydratase OS=Candida auris OX=498019 GN=CAJCM15448_09370 PE=3 SV=1					0.0699153		0.155616	4	High
A0A2H1A2J2	Uncharacterized protein OS=Candida auris OX=498019 GN=B9J08_000112 PE=4 SV=1	B9J08_000112	YDL065C	PEX19	0.177561	0.0698521	1.49953	0.188279	8	High
A0A0L0P3S2	Small nuclear ribonucleoprotein Sm D3 OS=Candida auris OX=498019 GN=CAJCM15448_23210 PE=3 SV=1				0.237958	0.0698313	0.438466	0.59268	2	High
A0A2H1A3C9	Uncharacterized protein OS=Candida auris OX=498019 GN=B9J08_000467 PE=4 SV=1	B9J08_000467	YER130C	COM2	0.151318	0.0697857	1.46419	1.41323	1	High
A0A2H0ZLA6	Sulfatase domain-containing protein OS=Candida auris OX=498019 GN=B9J08_002990 PE=3 SV=1	B9J08_002990	NA	NA	-0.051183	0.0696224	0.203376	0.29899	3	High
A0A0L0P0I3	Uncharacterized protein OS=Candida auris OX=498019 GN=QG37_03207 PE=3 SV=1	B9J08_000596	YBR028C	YPK3		0.0694444		0.0783909	1	High
A0A510PAB5	Putative septum formation protein Maf OS=Candida auris OX=498019 GN=CAJCM15448_42210 PE=3 SV=1				-0.21086	0.0692375	1.48407	0.289571	1	High
A0A2H0ZYB3	Acyl-coenzyme A oxidase OS=Candida auris OX=498019 GN=B9J08_001741 PE=3 SV=1	B9J08_001741	NA	NA	-0.0451743	0.0686178	0.129543	0.249941	12	High
A0A5C1DSY2	Hypothetical_protein OS=Candida auris OX=498019 GN=CAJCM15448_28820 PE=4 SV=1				0.0484647	0.0683939	0.361996	0.407491	4	High
A0A2H1A5L7	Uncharacterized protein OS=Candida auris OX=498019 GN=B9J08_000687 PE=4 SV=1	B9J08_000687	NA	NA		0.0682705		0.211357	1	Medium
A0A2H1A1Y1	Complex I-B22 OS=Candida auris OX=498019 GN=B9J08_001433 PE=3 SV=1	B9J08_001433	NA	NA	-0.0502008	0.068081	0.155996	0.354146	2	High
A0A0L0NWR4	CTP synthase OS=Candida auris OX=498019 GN=QG37_04514 PE=3 SV=1	B9J08_004393	YBL039C	URA7	0.107932	0.0678091	1.0639	0.55299	3	High
A0A510P7P3	Non-specific serine/threonine protein kinase OS=Candida auris OX=498019 GN=CAJCM15448_38160 PE=3 SV=1				-0.105837	0.0677459	0.531237	0.330013	2	High
A0A510NYV4	Putative nuclear protein export factor OS=Candida auris OX=498019 GN=CAJCM15448_04300 PE=4 SV=1					0.0676895		0.40149	1	High
A0A7H0WBH5	NADH dehydrogenase subunit 2 OS=Candida auris OX=498019 GN=NAD2 PE=4 SV=1				0.0143279	0.0670201	0.0194822	0.292392	1	Medium
A0A2H1A4T5	Nucleolar GTP-binding protein 2 OS=Candida auris OX=498019 GN=B9J08_000934 PE=3 SV=1	B9J08_000934	YNR053C	NOG2		0.0666311		0.226302	1	High
A0A2H0ZY70	Vacuolar proton pump subunit B OS=Candida auris OX=498019 GN=B9J08_001701 PE=3 SV=1	B9J08_001701	YBR127C	VMA2	-0.0657895	0.0665085	0.471197	0.221765	7	High
A0A2H1A745	Transcription initiation factor IIF subunit beta OS=Candida auris OX=498019 GN=B9J08_000137 PE=3 SV=1	B9J08_000137	YGR005C	TFG2		0.0664207		0.581095	2	High
A0A0L0P7Y6	FCP1 homology domain-containing protein OS=Candida auris OX=498019 GN=QG37_00787 PE=4 SV=1	B9J08_003820	YLL010C	PSR1	-0.0930576	0.0661402	0.589432	0.250116	2	High
A0A2H0ZMT2	Uncharacterized protein OS=Candida auris OX=498019 GN=B9J08_003556 PE=4 SV=1	B9J08_003556	YPR171W	BSP1	0.0703056	0.0661029	0.193019	0.586667	7	High
A0A2H0ZCD6	40S ribosomal protein S2 OS=Candida auris OX=498019 GN=B9J08_004990 PE=3 SV=1	B9J08_004990	YGL123W	RPS2	0.00730369	0.0660515	0.0210921	1.39009	15	High
A0A2H0ZDB3	Kynurenine 3-monooxygenase OS=Candida auris OX=498019 GN=BNA4 PE=3 SV=1				-0.293706	0.0656888	1.45717	0.244749	2	High
A0A510P0E3	ATP synthase subunit alpha OS=Candida auris OX=498019 GN=CAJCM15448_11130 PE=3 SV=1				-0.0395412	0.0655376	0.418979	0.457377	11	High
A0A0L0NNB4	Chorismate synthase OS=Candida auris OX=498019 GN=QG37_07961 PE=3 SV=1	B9J08_000465	YGL148W	ARO2	0.190368	0.0655138	0.61851	0.379509	7	High
A0A2H0ZHE8	L51_S25_CI-B8 domain-containing protein OS=Candida auris OX=498019 GN=B9J08_004683 PE=4 SV=1	B9J08_004683	YKL167C	MRP49	-0.243048	0.0648705	0.512886	0.285958	3	High
A0A2H0ZVL5	PKS_ER domain-containing protein OS=Candida auris OX=498019 GN=B9J08_002479 PE=4 SV=1	B9J08_002479	YBR046C	ZTA1	0.0893987	0.0647124	0.54937	0.539308	1	High
A0A0L0P9E8	TPR_REGION domain-containing protein OS=Candida auris OX=498019 GN=QG37_00460 PE=3 SV=1	B9J08_002174	YOL076W	MDM20	-0.0975938	0.0646786	0.485607	0.264235	5	High
A0A2H0ZZA6	Uncharacterized protein OS=Candida auris OX=498019 GN=B9J08_001379 PE=4 SV=1	B9J08_001379	YHR067W	HTD2	-0.15685	0.0644809	0.60173	0.170642	2	High
A0A2H0ZM35	Uncharacterized protein OS=Candida auris OX=498019 GN=B9J08_003281 PE=4 SV=1	B9J08_003281	YFL033C	RIM15	0.0709677	0.0643684	0.0954723	0.440291	3	High
A0A510P079	Putative ribosomal protein bL33 OS=Candida auris OX=498019 GN=CAJCM15448_10950 PE=3 SV=1				-0.072774	0.0642813	0.371459	0.528879	2	High
A0A510PAF0	Hypothetical_protein OS=Candida auris OX=498019 GN=CAJCM15448_45530 PE=3 SV=1				0.0325203	0.0642458	0.0478951	0.154503	1	High
A0A2H1A5B7	Lysophospholipase NTE1 OS=Candida auris OX=498019 GN=B9J08_000576 PE=3 SV=1	B9J08_000576	YML059C	NTE1	0.473091	0.0640648	0.788335	0.294683	3	High
A0A2H0ZIL3	RNB domain-containing protein OS=Candida auris OX=498019 GN=B9J08_004300 PE=4 SV=1	B9J08_004300	YDR293C	SSD1	-0.0410088	0.0638048	0.231208	0.856575	15	High
A0A0L0P6Q7	Hypothetical_protein OS=Candida auris OX=498019 GN=CAJCM15448_11870 PE=3 SV=1				-0.0689415	0.0637168	0.403239	0.346124	2	High
A0A2H0ZYX4	Uncharacterized protein OS=Candida auris OX=498019 GN=B9J08_001940 PE=4 SV=1	B9J08_001940	YFL014W	HSP12	0.537899	0.0633373	0.982867	0.151062	6	High
A0A2H1A2I1	Uncharacterized protein OS=Candida auris OX=498019 GN=B9J08_000114 PE=4 SV=1	B9J08_000114	YJL155C	FBP26	0.201461	0.0632716	0.524875	0.326049	5	High
A0A0L0NN50	Uncharacterized protein OS=Candida auris OX=498019 GN=QG37_08210 PE=4 SV=1	B9J08_000081	NA	NA	0.0773566	0.0631754	0.252295	0.387041	4	High
A0A0L0NSK8	Uncharacterized protein OS=Candida auris OX=498019 GN=QG37_06354 PE=3 SV=1	B9J08_001407	YBL040C	ERD2	-0.021678	0.0630652	0.108692	0.248607	1	High
A0A510P321	Hypothetical_protein OS=Candida auris OX=498019 GN=CAJCM15448_21550 PE=3 SV=1				0.0446481	0.0628553	0.212332	1.17799	3	High
A0A510P2P3	Hypothetical_protein OS=Candida auris OX=498019 GN=CAJCM15448_19370 PE=4 SV=1					0.0628474		0.339348	1	High
A0A0L0NV38	6-phosphogluconate dehydrogenase, decarboxylating OS=Candida auris OX=498019 GN=CAJCM15448_50470 PE=3 SV=1				0.0895471	0.0624451	0.544719	0.377595	9	High
A0A2H1A528	HECT-type E3 ubiquitin transferase OS=Candida auris OX=498019 GN=B9J08_000513 PE=4 SV=1	B9J08_000513	YDR457W	TOM1	0.221179	0.062376	1.12679	0.304554	5	High
A0A0L0NRW0	Cellulase domain-containing protein OS=Candida auris OX=498019 GN=QG37_07297 PE=3 SV=1	YBR056W	NA	NA	0.0353049	0.0621689	0.326558	0.948661	9	High
A0A510P4J9	Putative DNA polymerase III, subunit gamma and tau OS=Candida auris OX=498019 GN=CAJCM15448_25130 PE=3 SV=1					0.0620613		0.32299	2	High
A0A510NYK4	Uncharacterized protein OS=Candida auris OX=498019 GN=CAJCM15448_04870 PE=4 SV=1				-0.303871	0.0620483	0.735787	0.412894	1	High
A0A0L0NP88	Vac14_Fig4_bd domain-containing protein OS=Candida auris OX=498019 GN=QG37_07773 PE=4 SV=1	B9J08_000123	YLR386W	VAC14		0.061828		0.113603	1	High
A0A510P2D0	Hypothetical_protein OS=Candida auris OX=498019 GN=CAJCM15448_18270 PE=3 SV=1				-0.053323	0.0616895	0.193439	0.339187	2	High
A0A0L0P8N6	Atp dependent transporter multidrug resistance OS=Candida auris OX=498019 GN=QG37_00644 PE=4 SV=1	B9J08_000164	YOR153W	PDR5	0.179069	0.0616855	1.12469	0.181248	2	High
A0A510PBJ0	Proteasome_subunit_beta_type-1 OS=Candida auris OX=498019 GN=CAJCM15448_49920 PE=4 SV=1				0.0205744	0.0616614	0.169874	1.4627	4	High
A0A2H0ZV00	U-box domain-containing protein OS=Candida auris OX=498019 GN=B9J08_002278 PE=3 SV=1	B9J08_002278	YDL190C	UFD2	-0.0109786	0.061537	0.0819258	1.45107	7	High
A0A2H0ZXK7	Translationally-controlled tumor protein homolog OS=Candida auris OX=498019 GN=B9J08_002152 PE=3 SV=1	B9J08_002152	YKL056C	TMA19	-0.349059	0.0614078	0.320495	0.502778	2	High
A0A0L0NYY1	Uncharacterized protein OS=Candida auris OX=498019 GN=QG37_03504 PE=4 SV=1	B9J08_005390	YEL017W	GTT3		0.061296		0.193916	1	High
A0A2H0ZQU5	RRM domain-containing protein OS=Candida auris OX=498019 GN=B9J08_002636 PE=4 SV=1	B9J08_002636	YML017W	PSP2	0.315043	0.0611426	1.57008	0.663798	2	High
A0A510NZH1	Hypothetical_protein OS=Candida auris OX=498019 GN=CAJCM15448_06190 PE=4 SV=1				-0.0114421	0.0611423	0.0447444	0.373311	5	High
A0A2H0ZJ52	Uncharacterized protein OS=Candida auris OX=498019 GN=B9J08_004456 PE=4 SV=1	B9J08_004456	YBR200W	BEM1	-0.267267	0.0611038	0.511756	0.33821	2	High
A0A510P4S6	CID domain-containing protein OS=Candida auris OX=498019 GN=CAJCM15448_27380 PE=4 SV=1					0.060795		0.157637	1	High
A0A2H1A3W4	Uncharacterized protein OS=Candida auris OX=498019 GN=B9J08_000637 PE=3 SV=1	B9J08_000637	YDR176W	NGG1	-0.0186992	0.0607887	0.0629924	0.316168	3	High
A0A510P4F2	Vacuolar_aspartic_protease OS=Candida auris OX=498019 GN=CAJCM15448_26460 PE=3 SV=1				0.0391717	0.0607718	0.132151	0.773027	6	High
A0A2H1A8Q6	Nuclear rim protein 1 OS=Candida auris OX=498019 GN=B9J08_000309 PE=3 SV=1	B9J08_000309	NA	NA		0.0606667		0.324018	1	Medium
A0A0L0NP28	Glyco_hydro_63 domain-containing protein OS=Candida auris OX=498019 GN=QG37_07905 PE=3 SV=1	B9J08_001324	YMR196W	YMR196W	0.0175192	0.0606121	0.0705497	0.446416	9	High
A0A0L0P258	Uncharacterized protein OS=Candida auris OX=498019 GN=QG37_02493 PE=4 SV=1	B9J08_000291	YKL126W	YPK1		0.0605865		0.34756	2	High
A0A0L0P7E3	Uncharacterized protein OS=Candida auris OX=498019 GN=QG37_00489 PE=4 SV=1	B9J08_002192	YMR129W	POM152	-0.0475616	0.0605492	0.277636	0.673884	5	High
A0A2H0ZQ56	IMP-specific 5'-nucleotidase 1 OS=Candida auris OX=498019 GN=B9J08_001687 PE=3 SV=1	B9J08_001687	YOR155C	ISN1	-0.065817	0.0605244	0.45193	1.02564	10	High
A0A510P8Z9	Hypothetical_protein OS=Candida auris OX=498019 GN=CAJCM15448_39700 PE=3 SV=1				0.0703878	0.0603978	0.555529	0.527268	7	High
A0A5C1E3H5	Hypothetical_protein OS=Candida auris OX=498019 GN=CAJCM15448_48400 PE=4 SV=1				-0.116768	0.0602268	0.690243	0.311769	1	High
A0A510P5U3	Hypothetical_protein OS=Candida auris OX=498019 GN=CAJCM15448_29530 PE=3 SV=1				0.0188782	0.0598004	0.156818	0.512136	11	High
A0A0L0P0R3	Uncharacterized protein OS=Candida auris OX=498019 GN=QG37_03300 PE=4 SV=1	B9J08_000531	YDR469W	SDC1		0.0596558		0.292116	1	High
A0A510P0P7	Hypothetical_protein OS=Candida auris OX=498019 GN=CAJCM15448_12650 PE=4 SV=1				-0.0694317	0.0596505	0.18309	0.55569	2	High
A0A2H1A7U6	Uncharacterized protein OS=Candida auris OX=498019 GN=B9J08_000408 PE=3 SV=1	B9J08_000408	YOR336W	KRE5	-0.0548305	0.0596084	0.696462	0.68702	12	High
A0A5C1DSI9	Hypothetical_protein OS=Candida auris OX=498019 GN=CAJCM15448_27340 PE=4 SV=1				-0.119923	0.0595021	0.382712	0.159964	2	High
A0A510NXT6	Glutamine-dependent NAD(+) synthetase OS=Candida auris OX=498019 GN=CAJCM15448_02260 PE=3 SV=1				0.0156041	0.0594742	0.257256	0.932418	6	High
A0A2H0ZC68	Uncharacterized protein OS=Candida auris OX=498019 GN=B9J08_004921 PE=3 SV=1	B9J08_004921	YPL237W	SUI3	0.325414	0.0592461	0.57317	1.03657	2	High
A0A510P9J4	Hypothetical_protein OS=Candida auris OX=498019 GN=CAJCM15448_44860 PE=4 SV=1				0.161286	0.059238	0.690533	0.957364	3	High
A0A0L0NX70	Uncharacterized protein OS=Candida auris OX=498019 GN=QG37_04711 PE=4 SV=1	B9J08_004269	YDR322W	MRPL35	-0.00100056	0.0589507	0.00320559	0.439366	4	High
A0A0L0P521	Uncharacterized protein OS=Candida auris OX=498019 GN=QG37_01649 PE=4 SV=1	B9J08_000779	YPL100W	ATG21	0.0778154	0.0588936	1.20998	0.642011	6	High
A0A0L0P7K6	Uncharacterized protein OS=Candida auris OX=498019 GN=QG37_00558 PE=3 SV=1	YGL129C	NA	NA	-0.0683702	0.0588819	0.323166	0.554158	2	High
A0A2H0ZSL6	Uncharacterized protein OS=Candida auris OX=498019 GN=B9J08_003255 PE=4 SV=1	B9J08_003255	NA	NA		0.0587659		0.292899	1	High
A0A2H0ZN35	Uncharacterized protein OS=Candida auris OX=498019 GN=B9J08_003660 PE=4 SV=1	B9J08_003660	YBR233W	PBP2	0.0663148	0.0586399	0.38848	0.317029	5	High
A0A0L0NV47	Uncharacterized protein OS=Candida auris OX=498019 GN=QG37_05937 PE=4 SV=1	B9J08_002359	YBR151W	APD1	-0.154723	0.0585854	0.293921	0.395553	1	High
A0A0L0NSB5	MARVEL domain-containing protein OS=Candida auris OX=498019 GN=QG37_06596 PE=4 SV=1	B9J08_002261	YPR149W	NCE102	-0.0273714	0.0585049	0.0507911	0.107467	1	High
A0A0L0P062	Post-GPI attachment to proteins factor 3 OS=Candida auris OX=498019 GN=QG37_03404 PE=3 SV=1	B9J08_001544	YCR044C	PER1	-0.048022	0.0584958	0.25402	0.134084	2	High
A0A0L0P367	CN hydrolase domain-containing protein OS=Candida auris OX=498019 GN=QG37_02279 PE=4 SV=1	B9J08_002867	YJR062C	NTA1	-0.055965	0.0584826	0.502858	0.31016	2	High
A0A2H1A037	Uncharacterized protein OS=Candida auris OX=498019 GN=B9J08_001899 PE=4 SV=1	B9J08_001899	NA	NA		0.0580991		0.184014	1	High
A0A2H1A1B4	ATP-dependent DNA helicase II subunit 1 OS=Candida auris OX=498019 GN=B9J08_001236 PE=4 SV=1	B9J08_001236	YMR284W	YKU70		0.0579383		0.278637	2	High
A0A510NZB2	Hypothetical_protein OS=Candida auris OX=498019 GN=CAJCM15448_07130 PE=4 SV=1				-0.0529073	0.0578879	0.242188	0.490313	5	High
A0A2H0ZVS3	Importin N-terminal domain-containing protein OS=Candida auris OX=498019 GN=B9J08_002494 PE=4 SV=1	B9J08_002494	YOR160W	MTR10	-0.1866	0.0578694	0.361346	0.225543	2	High
A0A2H0ZCJ5	Uncharacterized protein OS=Candida auris OX=498019 GN=B9J08_005045 PE=4 SV=1	B9J08_005045	YNL251C	NRD1	-0.00306199	0.0576773	0.0121761	1.37988	7	High
A0A0L0P0W3	Uncharacterized protein OS=Candida auris OX=498019 GN=QG37_03001 PE=3 SV=1	B9J08_000984	YHL007C	STE20	0.0611499	0.0575462	0.405663	0.238458	4	High
A0A510P2K6	Eukaryotic translation initiation factor 2A OS=Candida auris OX=498019 GN=CAJCM15448_17610 PE=3 SV=1				-0.167753	0.0575134	0.853716	0.368308	7	High
A0A0L0P6N1	Mediator of RNA polymerase II transcription subunit 8 OS=Candida auris OX=498019 GN=MED8 PE=3 SV=1				0.0426297	0.0573862	0.12337	0.305484	1	High
A0A2H0ZXR1	Aldedh domain-containing protein OS=Candida auris OX=498019 GN=B9J08_001533 PE=3 SV=1	B9J08_001533	NA	NA	0.0124773	0.0573485	0.173231	0.730658	11	High
A0A0L0P0E2	Uncharacterized protein OS=Candida auris OX=498019 GN=QG37_03565 PE=4 SV=1	B9J08_005351	YCR017C	CWH43	0.337511	0.0573123	1.38747	0.254299	1	High
A0A0L0NQ43	Protein mitochondrial OS=Candida auris OX=498019 GN=QG37_07393 PE=3 SV=1	B9J08_004640	YKR042W	UTH1	-0.00311082	0.0572763	0.00926837	0.449561	2	High
A0A5C1DUP9	Mitochondrial_chaperone_BCS1 OS=Candida auris OX=498019 GN=CAJCM15448_32980 PE=3 SV=1				0.0235332	0.0571751	0.168454	0.841187	5	High
A0A510P139	Putative tRNA 2-selenouridine synthase OS=Candida auris OX=498019 GN=CAJCM15448_13470 PE=4 SV=1				0.148531	0.0571737	0.248588	0.244108	1	High
A0A510P3P9	Chitin synthase OS=Candida auris OX=498019 GN=CAJCM15448_23820 PE=3 SV=1					0.0571701		0.426678	1	High
A0A510P497	DUF155 domain-containing protein OS=Candida auris OX=498019 GN=CAJCM15448_25950 PE=3 SV=1				-0.145047	0.0571589	0.200965	0.221259	1	High
A0A5Q7YA93	Transmembrane 9 superfamily member OS=Candida auris OX=498019 GN=CJI96_0000248 PE=3 SV=1	B9J08_001788	NA	NA	-0.0290556	0.0570304	0.482664	0.497219	9	High
A0A2H0ZJB0	Uncharacterized protein OS=Candida auris OX=498019 GN=B9J08_004190 PE=4 SV=1	B9J08_004190	YLR337C	VRP1	-0.0204564	0.0566232	0.0672749	0.529767	7	High
A0A510P181	1,3-beta-glucanosyltransferase OS=Candida auris OX=498019 GN=CAJCM15448_14640 PE=3 SV=1				-0.0756483	0.0565883	0.596732	0.615649	4	High
A0A2H1A7H3	AP complex subunit sigma OS=Candida auris OX=498019 GN=B9J08_000272 PE=3 SV=1	B9J08_000272	YJL024C	APS3	-0.0975919	0.0563636	0.158463	0.115833	1	High
A0A0L0NQW8	Hypothetical_protein OS=Candida auris OX=498019 GN=CAJCM15448_43710 PE=4 SV=1				0.0222877	0.0562567	0.21035	0.440699	6	High
A0A0L0NU76	Guanylate kinase OS=Candida auris OX=498019 GN=QG37_06140 PE=3 SV=1	B9J08_002495	YDR454C	GUK1	0.287394	0.0560241	1.02483	0.183566	3	High
A0A510P717	Endonuclease OS=Candida auris OX=498019 GN=CAJCM15448_35860 PE=3 SV=1				-0.157597	0.0559175	1.35218	0.266578	4	High
A0A0L0NT74	Uncharacterized protein OS=Candida auris OX=498019 GN=QG37_06456 PE=3 SV=1	B9J08_001475	YIR007W	YIR007W	0.0500968	0.0558491	1.23929	0.159875	5	High
A0A510P087	Hypothetical_protein OS=Candida auris OX=498019 GN=CAJCM15448_10820 PE=4 SV=1				-0.109105	0.0555897	1.09593	0.541117	5	High
A0A2H1A473	Aspartate transaminase OS=Candida auris OX=498019 GN=B9J08_000766 PE=3 SV=1	B9J08_000766	NA	NA	0.0408458	0.0553653	0.388365	0.445747	5	High
A0A2H0ZLX0	alpha-1,2-Mannosidase OS=Candida auris OX=498019 GN=B9J08_003228 PE=3 SV=1	B9J08_003228	YJR131W	MNS1	0.0241344	0.055323	0.185904	0.602714	17	High
A0A510P5U7	Hypothetical_protein OS=Candida auris OX=498019 GN=CAJCM15448_31480 PE=3 SV=1				0.176245	0.0552665	0.724504	0.304271	3	High
A0A2H1A8I8	Uncharacterized protein OS=Candida auris OX=498019 GN=B9J08_000256 PE=4 SV=1	B9J08_000256	NA	NA	-0.204591	0.055247	0.369908	1.22045	4	High
A0A0L0NY13	AAA_15 domain-containing protein OS=Candida auris OX=498019 GN=QG37_04145 PE=4 SV=1	B9J08_004166	YNL250W	RAD50	0.0406137	0.055137	0.0846939	0.399773	4	High
A0A510P8E4	Peptidase A1 domain-containing protein OS=Candida auris OX=498019 GN=CAJCM15448_40760 PE=3 SV=1					0.0551331		0.0969805	1	High
A0A2H0ZFA0	Ribonucleoside-diphosphate reductase small chain OS=Candida auris OX=498019 GN=B9J08_004965 PE=3 SV=1	B9J08_004965	YJL026W	RNR2	-0.169539	0.0551286	0.491151	0.510353	6	High
A0A2H1A2C2	Eukaryotic translation initiation factor 4E OS=Candida auris OX=498019 GN=B9J08_001243 PE=3 SV=1	B9J08_001243	YOL139C	CDC33	0.00218292	0.0549634	0.0168608	0.558823	7	High
A0A5C1DPH6	ATP-dependent_RNA_helicase_SUB2 OS=Candida auris OX=498019 GN=CAJCM15448_06370 PE=4 SV=1				-0.000870322	0.0546939	0.00198041	0.152157	3	High
A0A2H0ZG09	PCI domain-containing protein OS=Candida auris OX=498019 GN=B9J08_005246 PE=3 SV=1	B9J08_005246	YDL147W	RPN5	0.0557771	0.0546693	0.219534	0.285698	5	High
A0A0L0P1G1	WD_REPEATS_REGION domain-containing protein OS=Candida auris OX=498019 GN=QG37_03059 PE=3 SV=1	B9J08_001024	YCR057C	PWP2	-0.00569736	0.0546635	0.0527222	0.354814	4	High
A0A5Q7YDN1	Sphingolipid_long_chain_base-responsive_protein_PIL1 OS=Candida auris OX=498019 GN=CJI96_0001508 PE=4 SV=1	B9J08_000071	YGR086C	PIL1	0.250533	0.0545613	0.960848	0.220229	1	High
A0A0L0P056	Phospholipase OS=Candida auris OX=498019 GN=QG37_03448 PE=3 SV=1	B9J08_001576	YKR031C	SPO14	0.0974516	0.0545312	2.21292	0.312817	6	High
A0A5C1DSG1	Hypothetical_protein OS=Candida auris OX=498019 GN=CAJCM15448_28000 PE=4 SV=1				0.0415362	0.0544932	0.228632	0.804204	6	High
A0A0L0NUZ3	Hypothetical_protein OS=Candida auris OX=498019 GN=CAJCM15448_09620 PE=3 SV=1				0.0473126	0.0543928	0.263193	0.417926	4	High
A0A2H0ZYS7	Coatomer subunit alpha OS=Candida auris OX=498019 GN=B9J08_001902 PE=4 SV=1	B9J08_001902	YDL145C	COP1	-0.00915905	0.05429	0.0984946	0.666816	18	High
A0A0L0P150	Arrestin_N domain-containing protein OS=Candida auris OX=498019 GN=QG37_03072 PE=4 SV=1	B9J08_001032	YLR392C	ART10	-0.00977199	0.0541755	0.0421109	0.280946	2	High
A0A0L0P440	SEC7 domain-containing protein OS=Candida auris OX=498019 GN=QG37_01937 PE=4 SV=1	B9J08_003310	YEL022W	GEA2	0.0781871	0.0541305	0.561599	0.654871	4	High
A0A0L0NZA0	Uncharacterized protein OS=Candida auris OX=498019 GN=QG37_03505 PE=4 SV=1	B9J08_005389	NA	NA		0.054099		0.120276	1	Medium
A0A510P4M9	Hypothetical_protein OS=Candida auris OX=498019 GN=CAJCM15448_27220 PE=3 SV=1				-0.0888977	0.0537949	0.574369	0.239465	2	High
A0A510P5S0	Hypothetical_protein OS=Candida auris OX=498019 GN=CAJCM15448_29330 PE=3 SV=1				-0.106737	0.0537757	0.586942	0.262059	4	High
A0A2H1A5U7	Glutamate dehydrogenase OS=Candida auris OX=498019 GN=B9J08_000740 PE=3 SV=1	B9J08_000740	YAL062W	GDH3	-0.052629	0.0536212	0.543138	1.28187	14	High
A0A0L0NPK4	AB hydrolase-1 domain-containing protein OS=Candida auris OX=498019 GN=QG37_07700 PE=4 SV=1	B9J08_001938	YGR031W	IMO32	-0.162746	0.0535091	0.107132	0.118176	3	High
A0A2H0ZVJ4	Uncharacterized protein OS=Candida auris OX=498019 GN=B9J08_002430 PE=4 SV=1	B9J08_002430	YFR052W	RPN12	-0.120879	0.0532975	0.285226	0.158592	1	High
A0A510NZB1	tRNA (uracil-O(2)-)-methyltransferase OS=Candida auris OX=498019 GN=CAJCM15448_06810 PE=3 SV=1					0.0531401		0.119292	1	High
A0A510PAN7	Hypothetical_protein OS=Candida auris OX=498019 GN=CAJCM15448_48640 PE=4 SV=1				-0.00358166	0.0531209	0.0145163	0.181103	2	High
A0A2H0ZID7	Uncharacterized protein OS=Candida auris OX=498019 GN=B9J08_004206 PE=3 SV=1	B9J08_004206	YAL058W	CNE1	-0.00804128	0.0530026	0.0445867	0.541301	7	High
A0A2H1A5F2	Uncharacterized protein OS=Candida auris OX=498019 GN=B9J08_000781 PE=3 SV=1	B9J08_000781	YPR034W	ARP7	-0.0283993	0.0529846	0.224965	1.00062	6	High
A0A2H0ZQ99	Ribosomal protein S12 OS=Candida auris OX=498019 GN=B9J08_001822 PE=3 SV=1	B9J08_001822	YNR036C	MRPS12	-0.050654	0.052703	0.251003	0.460839	3	High
A0A2H1A5D4	Uncharacterized protein OS=Candida auris OX=498019 GN=B9J08_000586 PE=4 SV=1	B9J08_000586	NA	NA	0.0298483	0.0521403	0.0779957	0.327041	5	High
A0A0L0P3B0	Peroxisomal targeting signal receptor OS=Candida auris OX=498019 GN=QG37_01719 PE=3 SV=1	B9J08_003462	YDR244W	PEX5		0.0517241		0.311288	1	High
A0A0L0NRZ9	Protein transport protein SEC23 OS=Candida auris OX=498019 GN=QG37_06915 PE=3 SV=1	B9J08_000206	NA	NA		0.0515486		0.361532	1	High
A0A510PB14	Hypothetical_protein OS=Candida auris OX=498019 GN=CAJCM15448_47500 PE=3 SV=1				-0.0844082	0.0515102	0.458855	0.77527	4	High
A0A510P3X6	Hypothetical_protein OS=Candida auris OX=498019 GN=CAJCM15448_24460 PE=4 SV=1				0.397163	0.0514286	0.742843	0.266699	2	High
A0A510NYT1	Calcium calmodulin-dependent protein kinase ii OS=Candida auris OX=498019 GN=CAJCM15448_05880 PE=4 SV=1				0.0724544	0.051415	1.26956	0.984377	6	High
A0A510P3N1	Hypothetical_protein OS=Candida auris OX=498019 GN=CAJCM15448_23640 PE=4 SV=1				0.358974	0.0513781	0.866767	0.177963	2	High
A0A2H0ZMP5	Signal peptidase complex catalytic subunit SEC11 OS=Candida auris OX=498019 GN=B9J08_003490 PE=3 SV=1	B9J08_003490	YIR022W	SEC11	0.163904	0.0510204	0.517093	0.631302	2	High
A0A5C1DPD2	Hypothetical_protein OS=Candida auris OX=498019 GN=CAJCM15448_04800 PE=4 SV=1				-0.160815	0.0509157	0.342786	0.217965	2	High
A0A2H0ZL10	N-acetylglucosaminylphosphatidylinositol deacetylase OS=Candida auris OX=498019 GN=B9J08_002893 PE=3 SV=1	B9J08_002893	YMR281W	GPI12	0.10941	0.0505772	0.769911	0.234721	1	High
A0A5Q7YLJ2	Hypothetical_protein OS=Candida auris OX=498019 GN=CJI96_0004320 PE=4 SV=1	B9J08_000997	YJL137C	GLG2	0.129135	0.0503649	0.530965	0.627551	4	High
A0A510P468	Hypothetical_protein OS=Candida auris OX=498019 GN=CAJCM15448_25380 PE=4 SV=1				0.0278026	0.0499681	0.131322	0.346662	2	High
A0A2H0ZYV7	Uncharacterized protein OS=Candida auris OX=498019 GN=B9J08_001572 PE=4 SV=1	B9J08_001572	YBL047C	EDE1	0.151112	0.0498161	0.621015	0.209821	8	High
A0A0L0NW07	Uncharacterized protein OS=Candida auris OX=498019 GN=QG37_04876 PE=3 SV=1	B9J08_000604	NA	NA	-0.155161	0.0496708	0.872546	0.57786	4	High
A0A510P0Y4	60S ribosomal export protein NMD3 OS=Candida auris OX=498019 GN=CAJCM15448_13540 PE=3 SV=1				-0.104115	0.049617	0.632049	0.215014	2	High
A0A2H0ZQS3	D-fructose-6-phosphate amidotransferase OS=Candida auris OX=498019 GN=B9J08_002632 PE=4 SV=1	B9J08_002632	YKL104C	GFA1	-0.0241167	0.0495314	0.344373	0.484105	10	High
A0A2H0ZHJ1	HUN domain-containing protein OS=Candida auris OX=498019 GN=B9J08_004643 PE=4 SV=1	B9J08_004643	YBR215W	HPC2	0.0864611	0.0493348	0.141831	0.292021	3	High
A0A510NZZ0	Alpha-1,4 glucan phosphorylase OS=Candida auris OX=498019 GN=CAJCM15448_07790 PE=3 SV=1				-0.0645713	0.0492811	0.53023	0.45979	21	High
A0A2H0ZWK5	Very-long-chain 3-oxoacyl-CoA reductase OS=Candida auris OX=498019 GN=B9J08_002501 PE=3 SV=1	B9J08_002501	YBR159W	IFA38	-0.0774543	0.0492398	0.316878	0.718747	4	High
A0A510P7S7	Glyceraldehyde-3-phosphate dehydrogenase (phosphorylating) OS=Candida auris OX=498019 GN=CAJCM15448_36530 PE=3 SV=1				0.220453	0.0490236	0.743942	0.221739	8	High
A0A510P988	Uncharacterized protein OS=Candida auris OX=498019 GN=CAJCM15448_43720 PE=4 SV=1					0.0490053		0.166092	1	Medium
A0A0L0NRA1	E3 ubiquitin protein ligase OS=Candida auris OX=498019 GN=QG37_07002 PE=3 SV=1	B9J08_001302	YDL074C	BRE1	-0.113568	0.0488658	0.269746	0.140471	2	High
A0A510PAZ9	Putative ribosomal protein uS15 OS=Candida auris OX=498019 GN=CAJCM15448_49270 PE=3 SV=1				-0.0484413	0.0483558	0.945229	1.11731	3	High
A0A510P131	Peptide hydrolase OS=Candida auris OX=498019 GN=CAJCM15448_14050 PE=3 SV=1				0.153606	0.048163	0.424735	0.368728	7	High
A0A2H0ZY11	Aminotran_1_2 domain-containing protein OS=Candida auris OX=498019 GN=B9J08_001648 PE=4 SV=1	B9J08_001648	YGL202W	ARO8	-0.0746137	0.0477258	0.847236	0.325471	9	High
A0A2H0ZC42	Uncharacterized protein OS=Candida auris OX=498019 GN=B9J08_004902 PE=4 SV=1	B9J08_004902	YFL047W	RGD2		0.0475026		0.211181	2	High
A0A2H0ZS04	Tafazzin family protein OS=Candida auris OX=498019 GN=B9J08_003032 PE=3 SV=1	B9J08_003032	YPR140W	TAZ1	-0.0931468	0.0474862	0.576645	0.918941	4	High
A0A510P0S1	Ribosome production factor 2 homolog OS=Candida auris OX=498019 GN=CAJCM15448_12430 PE=3 SV=1				0.00413131	0.0471721	0.0129857	0.302371	8	High
A0A2H0ZCJ1	AAA domain-containing protein OS=Candida auris OX=498019 GN=B9J08_005044 PE=3 SV=1	B9J08_005044	YPR024W	YME1	0.255656	0.0469281	0.829431	0.168647	4	High
A0A0L0P0Y5	Uncharacterized protein OS=Candida auris OX=498019 GN=QG37_02891 PE=4 SV=1	B9J08_000921	YAR002W	NUP60	0.261237	0.0468212	0.523306	0.336784	2	High
A0A510P8J1	Putative ribosomal protein bL32 OS=Candida auris OX=498019 GN=CAJCM15448_41280 PE=3 SV=1				0.0176879	0.0467969	0.0783318	0.498557	6	High
A0A510P7C1	Hypothetical_protein OS=Candida auris OX=498019 GN=CAJCM15448_36980 PE=4 SV=1				0.2077	0.0465811	0.852224	0.462724	4	High
A0A510NXH0	Hypothetical_protein OS=Candida auris OX=498019 GN=CAJCM15448_01020 PE=4 SV=1				0.11331	0.0465753	1.26296	0.218727	1	Medium
A0A0L0P302	Uncharacterized protein OS=Candida auris OX=498019 GN=QG37_02450 PE=4 SV=1	B9J08_000330	YDR316W	OMS1	-0.189222	0.0464331	1.92568	0.400138	4	High
A0A510P2K4	Hypothetical_protein OS=Candida auris OX=498019 GN=CAJCM15448_18430 PE=4 SV=1				0.100923	0.0463184	1.73784	0.382106	4	High
A0A510PBX0	Hypothetical_protein OS=Candida auris OX=498019 GN=CAJCM15448_51220 PE=4 SV=1				0.0273966	0.0462983	0.0938364	0.24743	6	High
A0A2H0ZRY0	AAA domain-containing protein OS=Candida auris OX=498019 GN=B9J08_001905 PE=3 SV=1	B9J08_001905	YER017C	AFG3	-0.0780701	0.0461908	0.43211	0.418843	5	High
A0A510P059	Type 1 phosphatases regulator OS=Candida auris OX=498019 GN=CAJCM15448_09710 PE=3 SV=1				-0.0863959	0.0461621	0.39664	0.145909	1	High
A0A2H0ZYM8	Arp2/3 complex 34 kDa subunit OS=Candida auris OX=498019 GN=B9J08_001823 PE=3 SV=1	B9J08_001823	YNR035C	ARC35	0.0140552	0.046105	0.0953688	0.296138	8	High
A0A510P734	Hypothetical_protein OS=Candida auris OX=498019 GN=CAJCM15448_35270 PE=3 SV=1				0.0260417	0.0460645	0.203538	0.359468	5	High
A0A2H0ZLC9	Uncharacterized protein OS=Candida auris OX=498019 GN=B9J08_002726 PE=4 SV=1	B9J08_002726	YDR475C	JIP4	0.147942	0.0459781	0.884451	0.272718	2	High
A0A510P826	Hypothetical_protein OS=Candida auris OX=498019 GN=CAJCM15448_39460 PE=3 SV=1					0.0459519		0.0706178	1	High
A0A2H0ZVI4	Fatty acid synthase subunit alpha OS=Candida auris OX=498019 GN=B9J08_002420 PE=3 SV=1	B9J08_002420	YPL231W	FAS2	-0.034637	0.0457852	0.312596	0.76548	50	High
A0A5C1DRY2	Hypothetical_protein OS=Candida auris OX=498019 GN=CAJCM15448_06980 PE=4 SV=1				0.0376443	0.0456836	0.408222	0.380176	5	High
A0A2H0ZKV0	Uncharacterized protein OS=Candida auris OX=498019 GN=B9J08_002844 PE=3 SV=1	B9J08_002844	YMR033W	ARP9	-0.075393	0.0455298	0.890425	0.298859	11	High
A0A2H0ZNH0	Ubiquitinyl hydrolase 1 OS=Candida auris OX=498019 GN=B9J08_003800 PE=3 SV=1	B9J08_003800	YMR304W	UBP15	-0.0607341	0.0455053	0.981458	1.12659	13	High
A0A510NXT1	Putative ribonuclease D OS=Candida auris OX=498019 GN=CAJCM15448_02170 PE=4 SV=1				0.369264	0.0453461	0.896945	0.18439	1	High
A0A2H0ZDX8	Uncharacterized protein OS=Candida auris OX=498019 GN=B9J08_005531 PE=3 SV=1	B9J08_005531	YKL019W	RAM2	-0.11362	0.0453125	0.625807	0.274403	3	High
A0A0L0P4H1	Uncharacterized protein OS=Candida auris OX=498019 GN=QG37_02089 PE=4 SV=1	B9J08_003214	YPR157W	TDA6	-0.0247392	0.0451851	0.12002	0.219573	4	High
A0A2H0ZDH0	Uncharacterized protein OS=Candida auris OX=498019 GN=B9J08_005371 PE=3 SV=1	B9J08_005371	YNL281W	HCH1	-0.0504307	0.0450722	0.238195	0.303189	3	High
A0A2H0ZD38	Uncharacterized protein OS=Candida auris OX=498019 GN=B9J08_005234 PE=4 SV=1	B9J08_005234	YKL057C	NUP120	-0.143918	0.0449219	0.309128	0.175384	5	High
A0A0L0P6X6	PI31_Prot_C domain-containing protein OS=Candida auris OX=498019 GN=QG37_00800 PE=3 SV=1	B9J08_003810	NA	NA	0.0432656	0.0447435	0.579012	0.312277	2	High
A0A0L0P8C0	Peptidase A1 domain-containing protein OS=Candida auris OX=498019 GN=QG37_00422 PE=4 SV=1	B9J08_000398	YLR121C	YPS3		0.0447284		0.826149	1	High
A0A0L0P3E9	Uncharacterized protein OS=Candida auris OX=498019 GN=QG37_02285 PE=4 SV=1	B9J08_002861	YML049C	RSE1	-0.128892	0.0446429	0.447901	0.276222	2	High
A0A2H0ZZS2	Exocyst complex component Sec8 OS=Candida auris OX=498019 GN=B9J08_001857 PE=3 SV=1	B9J08_001857	YPR055W	SEC8	-0.136145	0.0444752	0.735984	0.511902	2	High
A0A2H0ZN95	Peptidase_M3 domain-containing protein OS=Candida auris OX=498019 GN=B9J08_003707 PE=3 SV=1	B9J08_003707	YCL057W	PRD1	0.160188	0.0444088	0.322863	0.307571	1	High
A0A0L0P7Q7	Uncharacterized protein OS=Candida auris OX=498019 GN=QG37_00662 PE=3 SV=1	B9J08_001137	YJR065C	ARP3	-0.00403531	0.0441983	0.0390687	1.3494	8	High
A0A2H0ZXY0	Glutamate--cysteine ligase OS=Candida auris OX=498019 GN=B9J08_001605 PE=3 SV=1	B9J08_001605	YJL101C	GSH1	-0.0394674	0.044182	0.129586	0.293929	4	High
A0A510P9N3	Iron-sulfur_clusters_transporter_ATM1,_mitochondrial OS=Candida auris OX=498019 GN=CAJCM15448_38190 PE=4 SV=1				-0.0496423	0.0440342	0.491665	0.484281	7	High
A0A510NYX6	Acyl-coenzyme A oxidase OS=Candida auris OX=498019 GN=CAJCM15448_04500 PE=3 SV=1				0.0103508	0.0439836	0.0769088	0.428665	13	High
A0A510PB84	Carbamoyl-phosphate synthase, large subunit OS=Candida auris OX=498019 GN=CAJCM15448_49300 PE=4 SV=1					0.0438977		0.225718	2	High
A0A2H0ZQB1	SPX domain-containing protein OS=Candida auris OX=498019 GN=B9J08_001832 PE=4 SV=1	B9J08_001832	YCR037C	PHO87	0.219634	0.04371	0.48085	0.134954	1	High
A0A2H0ZM30	40S ribosomal protein S18-B OS=Candida auris OX=498019 GN=B9J08_003273 PE=3 SV=1	B9J08_003273	YML026C	RPS18B	0.00850467	0.0436797	0.0371746	0.21474	8	High
A0A2H1A129	Uncharacterized protein OS=Candida auris OX=498019 GN=B9J08_001153 PE=4 SV=1	B9J08_001153	YHR087W	RTC3	0.195457	0.0435916	0.926184	0.589989	10	High
A0A510P425	Putative small GTP-binding protein OS=Candida auris OX=498019 GN=CAJCM15448_21810 PE=3 SV=1				0.193465	0.0433381	0.729395	0.24567	1	High
A0A2H0ZK61	TRP_N domain-containing protein OS=Candida auris OX=498019 GN=B9J08_002617 PE=3 SV=1	B9J08_002617	YGL139W	FLC3		0.0431177		0.820331	2	High
A0A2H0ZPZ1	Acyl-coenzyme A oxidase OS=Candida auris OX=498019 GN=B9J08_001740 PE=3 SV=1	B9J08_001740	YGL205W	POX1	0.0327212	0.0430753	0.12342	0.60938	16	High
A0A0L0P289	CCT-alpha OS=Candida auris OX=498019 GN=QG37_02519 PE=3 SV=1	B9J08_000264	YDR212W	TCP1	0.0265301	0.0428571	0.234642	0.110729	4	High
A0A2H1A6K1	Uncharacterized protein OS=Candida auris OX=498019 GN=B9J08_001010 PE=4 SV=1	B9J08_001010	NA	NA	-0.0795552	0.0426718	0.616696	0.400622	2	High
A0A510P8F1	L-type lectin-like domain-containing protein OS=Candida auris OX=498019 GN=CAJCM15448_40840 PE=3 SV=1				0.012201	0.0422488	0.0678376	0.271157	4	High
A0A0L0P2X5	Protein phosphatase PP2A regulatory subunit B OS=Candida auris OX=498019 GN=QG37_02681 PE=3 SV=1	B9J08_000141	YGL190C	CDC55	-0.119828	0.0422477	0.254879	0.136402	1	High
A0A2H1A5Z8	Histidine--tRNA ligase OS=Candida auris OX=498019 GN=B9J08_000788 PE=3 SV=1	B9J08_000788	YPR033C	HTS1	0.227082	0.0422078	0.332281	0.26682	7	High
A0A2H0ZDG4	YL1_C domain-containing protein OS=Candida auris OX=498019 GN=B9J08_005370 PE=3 SV=1	B9J08_005370	YDR485C	VPS72	0.0973269	0.0421775	0.442094	0.342435	2	High
A0A510P8Q2	Hypothetical_protein OS=Candida auris OX=498019 GN=CAJCM15448_40770 PE=4 SV=1				0.0450693	0.0420434	0.0969184	0.284117	3	High
A0A510P6E9	Hypothetical_protein OS=Candida auris OX=498019 GN=CAJCM15448_33720 PE=4 SV=1				-0.0171256	0.0419968	0.0172782	0.199653	2	High
A0A5Q7YMZ2	Hypothetical_protein OS=Candida auris OX=498019 GN=CJI96_0004850 PE=3 SV=1	B9J08_002349	YMR015C	ERG5	-0.0335382	0.0419401	0.199338	0.368933	6	High
A0A2H0ZNE0	Methionine aminopeptidase OS=Candida auris OX=498019 GN=B9J08_003768 PE=3 SV=1	B9J08_003768	YLR244C	MAP1	0.0357016	0.0416157	0.12655	0.357539	6	High
A0A5C1DQ41	Serine/threonine-protein_phosphatase_SIT4 OS=Candida auris OX=498019 GN=CAJCM15448_06750 PE=4 SV=1				-0.0128493	0.0415448	0.0419538	0.173277	2	High
A0A510NZ68	Phenylalanyl-tRNA synthetase OS=Candida auris OX=498019 GN=CAJCM15448_07250 PE=3 SV=1				0.0743551	0.0414193	0.260567	0.276546	5	High
A0A2H0ZEJ0	Uncharacterized protein OS=Candida auris OX=498019 GN=B9J08_005140 PE=4 SV=1	B9J08_005140	NA	NA	-0.0416368	0.0413943	0.125664	0.126672	3	High
A0A2H0ZM47	WD_REPEATS_REGION domain-containing protein OS=Candida auris OX=498019 GN=B9J08_003298 PE=4 SV=1	B9J08_003298	YLR196W	PWP1	-0.0673821	0.0411823	0.297544	0.217936	3	High
A0A0L0NVM3	RanBD1 domain-containing protein OS=Candida auris OX=498019 GN=QG37_05300 PE=4 SV=1	B9J08_003142	YIL063C	YRB2	0.0895471	0.0410271	0.846479	0.357471	8	High
A0A5C1DPE0	Hypothetical_protein OS=Candida auris OX=498019 GN=CAJCM15448_04110 PE=4 SV=1				-0.102571	0.0407406	0.540372	0.371288	5	High
A0A0L0P0D0	Epimerase domain-containing protein OS=Candida auris OX=498019 GN=QG37_03122 PE=4 SV=1	B9J08_000656	NA	NA	0.0130159	0.0406893	0.0743051	0.361201	7	High
A0A2H0ZW49	Uncharacterized protein OS=Candida auris OX=498019 GN=B9J08_001997 PE=3 SV=1	B9J08_001997	YBR199W	KTR4		0.0404908		0.0865978	1	Medium
A0A0L0P8R6	Mediator of RNA polymerase II transcription subunit 4 OS=Candida auris OX=498019 GN=MED4 PE=3 SV=1					0.0404272		0.338903	2	High
A0A2H0ZIS0	Uncharacterized protein OS=Candida auris OX=498019 GN=B9J08_004559 PE=3 SV=1	B9J08_004559	NA	NA	0.0481101	0.0403688	0.151659	0.385328	1	High
A0A510P7N2	Putative tRNA pseudouridine(38-40) synthase OS=Candida auris OX=498019 GN=CAJCM15448_38150 PE=3 SV=1				-0.142372	0.0402292	0.776013	0.383383	9	High
A0A2H0ZV63	NEDD8-activating enzyme E1 regulatory subunit OS=Candida auris OX=498019 GN=B9J08_002340 PE=3 SV=1	B9J08_002340	YPL003W	ULA1		0.0398058		0.0948371	1	High
A0A2H0ZM87	Ribosomal protein L16 OS=Candida auris OX=498019 GN=B9J08_003331 PE=3 SV=1	B9J08_003331	YBL038W	MRPL16	0.0250561	0.0396195	0.0702302	0.276784	4	High
A0A2H0ZGA4	Threonine synthase OS=Candida auris OX=498019 GN=B9J08_004696 PE=3 SV=1	B9J08_004696	YCR053W	THR4	-0.0511151	0.0395216	0.654414	0.365786	11	High
A0A5C1DSL0	Amine oxidase OS=Candida auris OX=498019 GN=CAJCM15448_29400 PE=3 SV=1				0.0209945	0.0394033	0.228591	0.363497	8	High
A0A2H0ZSP0	Uncharacterized protein OS=Candida auris OX=498019 GN=B9J08_003275 PE=3 SV=1	B9J08_003275	YGL203C	KEX1	0.053951	0.0393939	0.179826	0.226742	3	High
A0A2H0ZP98	DNA-directed RNA polymerase III subunit OS=Candida auris OX=498019 GN=B9J08_004081 PE=3 SV=1	B9J08_004081	YNL151C	RPC31	0.0407689	0.0393701	0.500931	0.212673	2	High
A0A0L0NY17	DHHA2 domain-containing protein OS=Candida auris OX=498019 GN=QG37_04259 PE=4 SV=1	B9J08_001217	YHR201C	PPX1	-0.060567	0.0393668	0.109384	0.340883	3	High
A0A0L0NXV4	Protein URE2 OS=Candida auris OX=498019 GN=QG37_04313 PE=3 SV=1	B9J08_001170	YNL229C	URE2	-0.156291	0.03925	0.677639	0.545185	4	High
A0A2H1A034	60S ribosomal protein L23-B OS=Candida auris OX=498019 GN=B9J08_001081 PE=3 SV=1	B9J08_001081	YER117W	RPL23B	-0.0149182	0.0392211	0.150104	0.913623	5	High
A0A510P396	Putative D-galactonate transporter OS=Candida auris OX=498019 GN=CAJCM15448_22220 PE=3 SV=1				0.343682	0.039186	1.98051	0.139681	3	High
A0A0L0P8N3	Arginosuccinase OS=Candida auris OX=498019 GN=CAJCM15448_39280 PE=3 SV=1				-0.0636752	0.0389027	0.596411	0.412642	11	High
A0A0L0P8E9	Sodium transport atpase 5 OS=Candida auris OX=498019 GN=QG37_00457 PE=4 SV=1	B9J08_000969	NA	NA	-0.130928	0.0387765	0.95333	0.501522	10	High
A0A2H0ZG24	Ribosome biogenesis protein NSA2 homolog OS=Candida auris OX=498019 GN=B9J08_004625 PE=3 SV=1	B9J08_004625	YER126C	NSA2		0.0386081		0.298092	1	Medium
A0A0L0NP11	ADK_lid domain-containing protein OS=Candida auris OX=498019 GN=QG37_07884 PE=3 SV=1	B9J08_001344	NA	NA	-0.12107	0.0385925	0.260611	0.0789425	1	High
A0A2H0ZK70	Uncharacterized protein OS=Candida auris OX=498019 GN=B9J08_002641 PE=4 SV=1	B9J08_002641	NA	NA		0.038493		0.118365	1	Medium
A0A510P2J7	AdoMet-dependent rRNA methyltransferase SPB1 OS=Candida auris OX=498019 GN=SPB1 PE=3 SV=1				0.0588568	0.0382707	0.169172	0.106576	2	High
A0A2H1A3U9	Uncharacterized protein OS=Candida auris OX=498019 GN=B9J08_000639 PE=3 SV=1	B9J08_000639	YMR114C	YMR114C	-0.21377	0.0378529	0.352545	0.192996	6	High
A0A5Q7YL54	Hypothetical_protein OS=Candida auris OX=498019 GN=CJI96_0004170 PE=4 SV=1	B9J08_002636	YML017W	PSP2	0.155046	0.0377031	0.935262	0.28051	6	High
A0A510PBX1	DNA damage-inducible protein 1 OS=Candida auris OX=498019 GN=CAJCM15448_51190 PE=3 SV=1				0.129812	0.0376708	1.98589	0.71923	5	High
A0A510PAW6	Altered inheritance of mitochondria protein 23, mitochondrial OS=Candida auris OX=498019 GN=CAJCM15448_49520 PE=3 SV=1				-0.137275	0.0375433	0.3727	0.0951189	1	High
A0A2H1A193	Phenylalanyl-tRNA synthetase beta subunit OS=Candida auris OX=498019 GN=B9J08_001176 PE=3 SV=1	B9J08_001176	YLR060W	FRS1	-0.144739	0.0373689	0.579488	0.216725	5	High
A0A2H0ZM52	Cysteine proteinase 1, mitochondrial OS=Candida auris OX=498019 GN=B9J08_002962 PE=3 SV=1	B9J08_002962	NA	NA	-0.0248635	0.0373524	0.549993	0.287264	12	High
A0A510P596	Ceramide very long chain fatty acid hydroxylase OS=Candida auris OX=498019 GN=CAJCM15448_28470 PE=3 SV=1				-0.175787	0.0372974	0.694529	0.215601	2	High
A0A2H0ZLF0	Uncharacterized protein OS=Candida auris OX=498019 GN=B9J08_003047 PE=4 SV=1	B9J08_003047	NA	NA		0.037234		0.0706449	1	High
A0A2H0ZWJ6	WD_REPEATS_REGION domain-containing protein OS=Candida auris OX=498019 GN=B9J08_002135 PE=4 SV=1	B9J08_002135	YLR222C	UTP13	-0.0934453	0.0371922	0.46647	0.130174	1	Medium
A0A5C1DUI9	Cell division control protein 48 OS=Candida auris OX=498019 GN=QG37_07941 PE=4 SV=1	B9J08_000480	YDL126C	CDC48	0.0404731	0.0371914	0.164768	0.694225	9	High
A0A0L0P0D8	Exocyst complex component Sec10 OS=Candida auris OX=498019 GN=QG37_03156 PE=3 SV=1	B9J08_000631	YLR166C	SEC10	-0.234502	0.0370913	0.58665	0.160322	2	High
A0A0L0P7Q1	C2H2-type domain-containing protein OS=Candida auris OX=498019 GN=QG37_00616 PE=4 SV=1	B9J08_001104	NA	NA	0.309179	0.037018	0.73069	0.292908	1	High
A0A0L0P3S8	Autophagy-related protein 1 OS=Candida auris OX=498019 GN=QG37_01881 PE=4 SV=1	B9J08_003355	YGL180W	ATG1		0.0369141		0.444767	1	High
A0A0L0NPD2	Uncharacterized protein OS=Candida auris OX=498019 GN=QG37_07855 PE=4 SV=1	B9J08_004014	YOR078W	BUD21		0.0366972		0.0542747	1	High
A0A5Q7YDC8	Hypothetical_protein OS=Candida auris OX=498019 GN=CJI96_0001407 PE=4 SV=1	B9J08_001021	YCR060W	TAH1	0.214386	0.0361091	1.04219	0.192898	1	High
A0A510P6A8	Hypothetical_protein OS=Candida auris OX=498019 GN=CAJCM15448_32170 PE=4 SV=1					0.0360417		0.106833	1	Medium
A0A2H0ZK75	Zn(2)-C6 fungal-type domain-containing protein OS=Candida auris OX=498019 GN=B9J08_004421 PE=4 SV=1	B9J08_004421	NA	NA	0.185567	0.0359164	0.164574	0.311892	2	High
A0A0L0NT95	Pyridoxal 5'-phosphate synthase (glutamine hydrolyzing) OS=Candida auris OX=498019 GN=QG37_05771 PE=3 SV=1	B9J08_000058	YMR096W	SNZ1	0.0763828	0.0357965	0.842275	0.540854	11	High
A0A2H1A7M3	26S proteasome regulatory subunit RPN2 OS=Candida auris OX=498019 GN=B9J08_000323 PE=3 SV=1	B9J08_000323	YIL075C	RPN2	-0.028779	0.0357282	0.333711	0.575245	12	High
A0A0L0P0B5	Nucleolar rna methyltransferase OS=Candida auris OX=498019 GN=QG37_03545 PE=3 SV=1	B9J08_005365	YNL061W	NOP2		0.0355996		0.151489	2	High
A0A2H0ZQR4	Uncharacterized protein OS=Candida auris OX=498019 GN=B9J08_002609 PE=3 SV=1	B9J08_002609	YDR378C	LSM6	-0.0876249	0.0355861	0.52814	0.306033	2	High
A0A0L0P4J2	4-alpha-glucanotransferase OS=Candida auris OX=498019 GN=QG37_02109 PE=4 SV=1	B9J08_005581	YPR184W	GDB1	-0.0936611	0.0355294	0.900827	0.256388	1	High
A0A5Q7YAG4	Hypothetical_protein OS=Candida auris OX=498019 GN=CJI96_0000192 PE=4 SV=1	B9J08_001730	YLR430W	SEN1	0.390061	0.035492	0.722978	0.11234	1	Medium
A0A0L0NUH0	Vacuolar protein sorting-associated protein 28 OS=Candida auris OX=498019 GN=QG37_06038 PE=3 SV=1	B9J08_002431	YPL065W	VPS28	0.151911	0.0354384	0.589392	0.497922	2	High
A0A2H0ZCL6	E3 ubiquitin-protein ligase OS=Candida auris OX=498019 GN=B9J08_005071 PE=4 SV=1	B9J08_005071	YER125W	RSP5	0.214622	0.0352779	0.74119	0.220399	2	High
A0A2H0ZC49	Aconitate hydratase, mitochondrial OS=Candida auris OX=498019 GN=B9J08_004914 PE=3 SV=1	B9J08_004914	YLR304C	ACO1	-0.00245462	0.0351179	0.012403	0.231866	22	High
A0A2H1A200	Poly(A) polymerase OS=Candida auris OX=498019 GN=B9J08_001453 PE=3 SV=1	B9J08_001453	YKR002W	PAP1		0.0351035		0.337984	1	High
A0A0L0P2J7	D-ribose-5-phosphate ketol-isomerase OS=Candida auris OX=498019 GN=QG37_02616 PE=3 SV=1	B9J08_000186	YOR095C	RKI1	0.127666	0.0348996	0.502752	0.265324	2	High
A0A2H0ZLR1	Peroxisomal hydratase-dehydrogenase-epimerase OS=Candida auris OX=498019 GN=B9J08_002847 PE=4 SV=1	B9J08_002847	YKR009C	FOX2	0.0179534	0.0346939	0.241862	0.503504	14	High
A0A510P9C2	Endo-1,3(4)-beta-glucanase OS=Candida auris OX=498019 GN=CAJCM15448_44180 PE=3 SV=1					0.0343137		0.0809924	1	High
A0A5C1DT85	40S_ribosomal_protein_S11-A OS=Candida auris OX=498019 GN=CAJCM15448_23230 PE=3 SV=1				-0.0990342	0.0340633	0.721006	0.47567	8	High
A0A0L0NNQ4	GTP:AMP phosphotransferase, mitochondrial OS=Candida auris OX=498019 GN=ADK2 PE=3 SV=1				-0.0883621	0.0339783	0.187132	0.183067	2	High
A0A0L0NRH9	Transcription and mRNA export factor SUS1 OS=Candida auris OX=498019 GN=SUS1 PE=3 SV=1				0.110394	0.0338318	0.294869	0.148462	2	High
A0A510P925	Hypothetical_protein OS=Candida auris OX=498019 GN=CAJCM15448_43180 PE=4 SV=1					0.0336397		0.264763	1	High
A0A0L0P4L5	TPR_REGION domain-containing protein OS=Candida auris OX=498019 GN=QG37_02063 PE=3 SV=1	B9J08_003234	YBR155W	CNS1	0.200126	0.0335461	1.55992	0.261482	2	High
A0A0L0P6P6	C3H1-type domain-containing protein OS=Candida auris OX=498019 GN=QG37_00966 PE=4 SV=1	B9J08_003760	YDR192C	NUP42		0.0335072		0.332881	1	High
A0A510P980	Beta-glucosidase OS=Candida auris OX=498019 GN=CAJCM15448_40500 PE=3 SV=1				-0.00917191	0.033496	0.0578697	0.347657	7	High
A0A2H0ZFS8	Probable endonuclease LCL3 OS=Candida auris OX=498019 GN=B9J08_004509 PE=3 SV=1	B9J08_004509	NA	NA	-0.00602189	0.0334818	0.106108	0.502583	18	High
A0A510P603	Hypothetical_protein OS=Candida auris OX=498019 GN=CAJCM15448_32080 PE=4 SV=1				0.350255	0.0334728	0.421315	0.102656	5	High
A0A2H0ZL81	Peptide-methionine (R)-S-oxide reductase OS=Candida auris OX=498019 GN=B9J08_002972 PE=3 SV=1	B9J08_002972	YCL033C	MXR2	0.0603978	0.0334029	0.50294	0.242014	3	High
A0A510NZP2	Hypothetical_protein OS=Candida auris OX=498019 GN=CAJCM15448_08950 PE=4 SV=1				0.0526583	0.0333762	0.568359	0.460274	8	High
A0A510P9W9	Glycerol kinase OS=Candida auris OX=498019 GN=CAJCM15448_45650 PE=3 SV=1				-0.0372703	0.0333414	0.360634	0.865192	10	High
A0A510P1B1	Hypothetical_protein OS=Candida auris OX=498019 GN=CAJCM15448_14880 PE=4 SV=1				-0.0547018	0.0330199	0.325997	0.230383	15	High
A0A5Q7YC17	Hypothetical_protein OS=Candida auris OX=498019 GN=CJI96_0000917 PE=3 SV=1	B9J08_000189	YGL119W	COQ8	-0.0444867	0.0329114	0.131723	0.15603	3	High
A0A5C1DWL3	Putative GTPases OS=Candida auris OX=498019 GN=CAJCM15448_19570 PE=4 SV=1				0.0429965	0.0328625	0.0915516	0.0827282	2	High
A0A510P9Q1	Hypothetical_protein OS=Candida auris OX=498019 GN=CAJCM15448_38390 PE=3 SV=1				0.322724	0.0325027	1.74862	0.119784	2	High
A0A5Q7YEM1	Vacuolar protein sorting-associated protein OS=Candida auris OX=498019 GN=CJI96_0001891 PE=3 SV=1	B9J08_003354	YLL040C	VPS13	0.00695166	0.0322482	0.0755918	0.388629	11	High
A0A0L0P8H9	Uncharacterized protein OS=Candida auris OX=498019 GN=QG37_00050 PE=3 SV=1	B9J08_004071	YLR459W	GAB1	0.281382	0.0322362	0.732963	0.417902	1	High
A0A0L0P3K4	cAMP-dependent protein kinase regulatory subunit OS=Candida auris OX=498019 GN=QG37_02348 PE=3 SV=1	B9J08_002818	YIL033C	BCY1	-0.00624327	0.032199	0.0137737	0.0811671	3	High
A0A510P628	Leukotriene A(4) hydrolase OS=Candida auris OX=498019 GN=CAJCM15448_32440 PE=3 SV=1				-0.146216	0.0321647	1.01191	0.255698	5	High
A0A0L0P9I6	Non-specific serine/threonine protein kinase OS=Candida auris OX=498019 GN=QG37_00104 PE=3 SV=1	B9J08_003920	YOL100W	PKH2	0.195678	0.0319381	1.25117	0.176844	1	Medium
A0A2H0ZG52	AZUL domain-containing protein OS=Candida auris OX=498019 GN=B9J08_004649 PE=3 SV=1	B9J08_004649	NA	NA	0.00040193	0.0318993	0.00195744	0.168149	2	High
A0A5Q7YL93	Patatin-like_phospholipase_domain-containing_protein_DEHA2B04136g OS=Candida auris OX=498019 GN=CJI96_0004295 PE=4 SV=1	B9J08_004011	YKR089C	TGL4	-0.053655	0.0318665	0.264641	0.100593	2	High
A0A0L0NNP1	H/ACA ribonucleoprotein complex subunit NOP10 OS=Candida auris OX=498019 GN=QG37_07979 PE=3 SV=1	YHR072W-A	NA	NA	-0.369252	0.0318423	0.278407	0.336712	2	High
A0A2H0ZW76	Thioredoxin OS=Candida auris OX=498019 GN=B9J08_002018 PE=4 SV=1	B9J08_002018	NA	NA	0.119164	0.0318188	0.812259	0.236233	2	High
A0A510P7N1	Aminopeptidase OS=Candida auris OX=498019 GN=CAJCM15448_38180 PE=3 SV=1				-0.170904	0.031653	1.05743	0.121973	3	High
A0A2H0ZUZ0	PROTEASOME_ALPHA_1 domain-containing protein OS=Candida auris OX=498019 GN=B9J08_002268 PE=3 SV=1	B9J08_002268	YGR135W	PRE9	0.0383571	0.0316376	0.320089	0.427495	6	High
A0A510PC51	Hypothetical_protein OS=Candida auris OX=498019 GN=CAJCM15448_51980 PE=4 SV=1				0.133123	0.0316271	1.06764	0.449674	3	High
A0A510P4V2	Hypothetical_protein OS=Candida auris OX=498019 GN=CAJCM15448_27920 PE=4 SV=1				0.0241779	0.0314709	0.0863751	0.205374	5	High
A0A510P7D0	Hypothetical_protein OS=Candida auris OX=498019 GN=CAJCM15448_37080 PE=4 SV=1				0.121675	0.0313875	1.08154	0.234831	2	High
A0A510P6T1	Hypothetical_protein OS=Candida auris OX=498019 GN=CAJCM15448_28590 PE=3 SV=1				0.385841	0.0312373	1.00485	0.233272	9	High
A0A0L0P0V9	Uncharacterized protein OS=Candida auris OX=498019 GN=QG37_03348 PE=4 SV=1	YEL001C	NA	NA	-0.0265193	0.0311704	0.192217	0.216467	1	High
A0A510P2F6	AP-1 complex subunit gamma OS=Candida auris OX=498019 GN=CAJCM15448_14990 PE=3 SV=1				-0.161132	0.0311519	1.13971	0.125869	3	High
A0A510P5T2	Putative heme/flavin dehydrogenase OS=Candida auris OX=498019 GN=CAJCM15448_31380 PE=3 SV=1				0.0108965	0.0310711	0.0782237	0.277828	3	High
A0A2H0ZP76	40S ribosomal protein S5 OS=Candida auris OX=498019 GN=B9J08_004067 PE=3 SV=1	B9J08_004067	YJR123W	RPS5	-0.109262	0.0309203	0.633066	0.260097	7	High
A0A0L0P7I3	Sm domain-containing protein OS=Candida auris OX=498019 GN=QG37_00531 PE=4 SV=1	B9J08_002222	YER029C	SMB1	-0.0732143	0.0308891	0.452166	0.433808	3	High
A0A2H0ZQV0	Citrate synthase OS=Candida auris OX=498019 GN=B9J08_002652 PE=3 SV=1	B9J08_002652	YNR001C	CIT1	-0.0771539	0.0307994	0.801219	0.443911	19	High
A0A2H1A178	Uncharacterized protein OS=Candida auris OX=498019 GN=B9J08_001178 PE=3 SV=1	B9J08_001178	NA	NA	0.0837904	0.0307372	0.328711	0.247351	5	High
A0A510P5S2	Homoaconitase, mitochondrial OS=Candida auris OX=498019 GN=CAJCM15448_28500 PE=3 SV=1				0.0181969	0.0306007	0.0320655	0.0969576	3	High
A0A2H1A7R2	Carbonic anhydrase OS=Candida auris OX=498019 GN=B9J08_000363 PE=3 SV=1	B9J08_000363	YNL036W	NCE103	-0.101172	0.0305183	0.857472	0.24921	3	High
A0A0L0NVI5	Dolichyl-phosphate-mannose--protein mannosyltransferase OS=Candida auris OX=498019 GN=QG37_04922 PE=3 SV=1	B9J08_000681	YDL095W	PMT1	-0.0499005	0.0303552	0.116147	0.365503	2	High
A0A510P0T1	Hypothetical_protein OS=Candida auris OX=498019 GN=CAJCM15448_10800 PE=3 SV=1				-0.0255152	0.0301985	0.533491	0.552048	5	High
A0A510PC26	Hypothetical_protein OS=Candida auris OX=498019 GN=CAJCM15448_51820 PE=3 SV=1				0.0507057	0.0301697	0.101836	0.0769759	2	High
A0A510P723	Hypothetical_protein OS=Candida auris OX=498019 GN=CAJCM15448_35960 PE=4 SV=1				0.147095	0.0300597	0.515439	0.544239	2	High
A0A2H0ZC01	Peptidase_M3 domain-containing protein OS=Candida auris OX=498019 GN=B9J08_005565 PE=3 SV=1	B9J08_005565	NA	NA	0.0747784	0.0299042	0.399697	0.270111	6	High
A0A5C1DXU6	26S_protease_regulatory_subunit_7 OS=Candida auris OX=498019 GN=CAJCM15448_18060 PE=3 SV=1				-0.108042	0.0297673	0.397621	0.290124	12	High
A0A2H0ZL24	Uncharacterized protein OS=Candida auris OX=498019 GN=B9J08_002863 PE=3 SV=1	B9J08_002863	NA	NA	-0.26611	0.0297196	0.728556	0.228236	5	High
A0A510P1A1	Ubiquitin-like domain-containing protein OS=Candida auris OX=498019 GN=CAJCM15448_14780 PE=4 SV=1				0.105887	0.0296149	0.348015	0.162759	3	High
A0A2H0ZCB9	Methyltransf_11 domain-containing protein OS=Candida auris OX=498019 GN=B9J08_004975 PE=4 SV=1	B9J08_004975	NA	NA	0.00628111	0.0292635	0.0247566	0.428103	6	High
A0A510NXS2	Hypothetical_protein OS=Candida auris OX=498019 GN=CAJCM15448_01830 PE=4 SV=1				-0.0254047	0.0287467	0.314092	0.54064	5	High
A0A0L0P4B0	Uncharacterized protein OS=Candida auris OX=498019 GN=QG37_02103 PE=4 SV=1	B9J08_003203	NA	NA	-0.0749353	0.0287113	1.16134	0.566402	7	High
A0A0L0NNM2	Methylenetetrahydrofolate reductase OS=Candida auris OX=498019 GN=QG37_08079 PE=3 SV=1	B9J08_000409	YGL125W	MET13	0.00375235	0.0286912	0.00994574	0.226757	2	High
A0A510P523	Hypothetical_protein OS=Candida auris OX=498019 GN=CAJCM15448_27770 PE=3 SV=1					0.0285714		0.0790589	1	High
A0A0L0NU10	Histone acetyltransferase type B catalytic subunit OS=Candida auris OX=498019 GN=QG37_06079 PE=3 SV=1	B9J08_002458	YPL001W	HAT1	0.00282095	0.0282992	0.0164157	0.215056	6	High
A0A510P9W4	Peroxin-7 OS=Candida auris OX=498019 GN=CAJCM15448_45070 PE=3 SV=1					0.0277778		0.0957617	1	Medium
A0A2H0ZLJ4	Uncharacterized protein OS=Candida auris OX=498019 GN=B9J08_003095 PE=4 SV=1	B9J08_003095	YOL123W	HRP1	0.230212	0.0277014	0.952679	0.182266	6	High
A0A2H0ZRC2	Uncharacterized protein OS=Candida auris OX=498019 GN=B9J08_002811 PE=4 SV=1	B9J08_002811	NA	NA	0.259373	0.0276571	1.10706	0.106804	2	High
A0A2H0ZC88	Uncharacterized protein OS=Candida auris OX=498019 GN=B9J08_004943 PE=3 SV=1	B9J08_004943	YMR202W	ERG2	-0.139403	0.0275876	0.423389	0.161214	2	High
A0A510P3S6	Valyl-tRNA synthetase OS=Candida auris OX=498019 GN=CAJCM15448_24140 PE=3 SV=1				0.00921057	0.0273629	0.0530858	0.310365	36	High
A0A510P2L0	Dsl1_C domain-containing protein OS=Candida auris OX=498019 GN=CAJCM15448_16900 PE=4 SV=1					0.0271647		0.0467559	1	High
A0A2H0ZWQ8	Uncharacterized protein OS=Candida auris OX=498019 GN=B9J08_002562 PE=3 SV=1	B9J08_002562	YBR198C	TAF5	-0.00983347	0.0271079	0.0300072	0.0982917	4	High
A0A5C1DR51	Hypothetical_protein OS=Candida auris OX=498019 GN=CAJCM15448_22840 PE=4 SV=1				-0.0386905	0.0270652	0.644386	0.150904	4	High
A0A510P4Z0	Hypothetical_protein OS=Candida auris OX=498019 GN=CAJCM15448_27370 PE=4 SV=1				-0.00788709	0.0270426	0.0316179	0.111799	3	High
A0A2H1A111	Suf domain-containing protein OS=Candida auris OX=498019 GN=B9J08_001188 PE=4 SV=1	B9J08_001188	YMR061W	RNA14	-0.135453	0.0270199	1.05926	0.379877	8	High
A0A510NYR6	Hypothetical_protein OS=Candida auris OX=498019 GN=CAJCM15448_05130 PE=3 SV=1				-0.0369553	0.0269614	0.411649	0.370835	2	High
A0A510NZ28	Hypothetical_protein OS=Candida auris OX=498019 GN=CAJCM15448_06850 PE=4 SV=1				0.186133	0.0269157	0.625617	0.0916019	1	High
A0A0L0P1L7	Actin-related protein 2/3 complex subunit 3 OS=Candida auris OX=498019 GN=QG37_03338 PE=3 SV=1	YLR370C	NA	NA	0.0702353	0.0269136	0.131693	0.0767688	2	High
A0A2H0ZIU9	Uncharacterized protein OS=Candida auris OX=498019 GN=B9J08_004397 PE=3 SV=1	B9J08_004397	YPR040W	TIP41	-0.100395	0.0268657	0.330218	0.410796	1	High
A0A2H0ZQG1	Phosphatidylinositol transfer protein SFH5 OS=Candida auris OX=498019 GN=B9J08_004048 PE=3 SV=1	B9J08_004048	YJL145W	SFH5	0.345284	0.0263699	1.17213	0.067694	6	High
A0A2H1A247	Uroporphyrinogen decarboxylase OS=Candida auris OX=498019 GN=B9J08_001503 PE=3 SV=1	B9J08_001503	YDR047W	HEM12	-0.142134	0.0260556	0.720265	0.292322	8	High
A0A2H0ZUS4	Uncharacterized protein OS=Candida auris OX=498019 GN=B9J08_004065 PE=3 SV=1	B9J08_004065	YBR016W	YBR016W	0.284722	0.0259602	0.69447	0.0948826	1	High
A0A0L0NX28	GTP cyclohydrolase 1 OS=Candida auris OX=498019 GN=QG37_04670 PE=3 SV=1	B9J08_004299	YGR267C	FOL2	0.141014	0.0259039	0.2712	0.0811648	1	High
A0A2H0ZUQ5	Uncharacterized protein OS=Candida auris OX=498019 GN=B9J08_004062 PE=4 SV=1	B9J08_004062	NA	NA	0.134338	0.0256062	0.687238	0.185703	2	High
A0A2H0ZUN5	Ribokinase OS=Candida auris OX=498019 GN=RBK1 PE=3 SV=1				0.00275268	0.0255819	0.0141887	0.336071	4	High
A0A2H1A1P4	WD_REPEATS_REGION domain-containing protein OS=Candida auris OX=498019 GN=B9J08_001350 PE=4 SV=1	B9J08_001350	NA	NA	-0.0381195	0.0255553	0.503265	0.350031	12	High
A0A2H0ZM97	Uncharacterized protein OS=Candida auris OX=498019 GN=B9J08_003341 PE=3 SV=1	B9J08_003341	NA	NA	0.18549	0.0253535	1.19921	0.0642828	5	High
A0A510P8I3	Palmitoyltransferase OS=Candida auris OX=498019 GN=CAJCM15448_40070 PE=3 SV=1				-0.0342068	0.0252005	0.155836	0.200013	5	High
A0A2H0ZIA3	NAD-specific glutamate dehydrogenase OS=Candida auris OX=498019 GN=B9J08_004192 PE=3 SV=1	B9J08_004192	YDL215C	GDH2	0.061128	0.0250793	0.300885	0.11068	18	High
A0A510NZG2	Hypothetical_protein OS=Candida auris OX=498019 GN=CAJCM15448_08240 PE=4 SV=1				-0.161383	0.0250222	0.225707	0.137258	3	High
A0A510P9G6	Coatomer subunit gamma OS=Candida auris OX=498019 GN=CAJCM15448_44580 PE=3 SV=1				0.209784	0.0250074	1.11389	0.0502982	4	High
A0A0L0P5S1	RXT2_N domain-containing protein OS=Candida auris OX=498019 GN=QG37_01473 PE=4 SV=1	B9J08_005240	YBR095C	RXT2		0.0249423		0.153617	1	Medium
A0A5C1DWA3	40S_ribosomal_protein_S14 OS=Candida auris OX=498019 GN=CAJCM15448_32480 PE=3 SV=1				-0.0268069	0.0248584	0.170333	0.174422	6	High
A0A2H0ZFZ6	Phosphotransferase OS=Candida auris OX=498019 GN=B9J08_005226 PE=3 SV=1	B9J08_005226	YCL040W	GLK1	-0.031668	0.0248528	0.341984	0.153666	16	High
A0A510PAX0	Hypothetical_protein OS=Candida auris OX=498019 GN=CAJCM15448_49350 PE=3 SV=1					0.0247525		0.0312947	1	High
A0A0L0P0W8	Hypothetical_protein OS=Candida auris OX=498019 GN=CAJCM15448_30490 PE=4 SV=1				-0.0131459	0.0247413	0.0161231	0.130887	2	High
A0A2H1A747	Uncharacterized protein OS=Candida auris OX=498019 GN=B9J08_000860 PE=4 SV=1	B9J08_000860	YPL129W	TAF14	0.149563	0.0246776	0.909604	0.126414	7	High
A0A2H0ZSK5	NADH dehydrogenase (Quinone), G subunit OS=Candida auris OX=498019 GN=B9J08_002759 PE=3 SV=1	B9J08_002759	NA	NA	-0.0291297	0.0245211	0.529723	0.422147	12	High
A0A510P2N7	Hypothetical_protein OS=Candida auris OX=498019 GN=CAJCM15448_20020 PE=4 SV=1				0.065562	0.0244677	0.485092	0.284238	4	High
A0A2H0ZNM7	Uncharacterized protein OS=Candida auris OX=498019 GN=B9J08_003853 PE=4 SV=1	B9J08_003853	NA	NA	0.502621	0.0242718	1.07047	0.133205	1	High
A0A2H0ZD17	WD_REPEATS_REGION domain-containing protein OS=Candida auris OX=498019 GN=B9J08_005214 PE=4 SV=1	B9J08_005214	YCR072C	RSA4	-0.112081	0.0242508	0.828704	0.175948	5	High
A0A0L0NQU2	Uncharacterized protein OS=Candida auris OX=498019 GN=QG37_07648 PE=4 SV=1	B9J08_004595	YOR158W	PET123	-0.0444787	0.0241912	0.468216	0.198675	15	High
A0A0L0P7T0	Ribosomal_L5_C domain-containing protein OS=Candida auris OX=498019 GN=QG37_00647 PE=3 SV=1	B9J08_000064	YGR085C	RPL11B	0.0432851	0.0236235	0.317244	0.101954	1	High
A0A0L0NU18	Lipoyl synthase, mitochondrial OS=Candida auris OX=498019 GN=QG37_06375 PE=3 SV=1	B9J08_001422	YOR196C	LIP5	-0.116569	0.0235043	0.355921	0.18769	3	High
A0A2H1A0N1	Importin N-terminal domain-containing protein OS=Candida auris OX=498019 GN=B9J08_001593 PE=3 SV=1	B9J08_001593	YGL238W	CSE1	-0.216842	0.0233405	0.464679	0.0650576	5	High
A0A2H1A1Y0	Uncharacterized protein OS=Candida auris OX=498019 GN=B9J08_001416 PE=4 SV=1	B9J08_001416	YCR088W	ABP1	0.0556171	0.0233097	0.256124	0.158153	11	High
A0A510P9L9	60S ribosomal protein L8 OS=Candida auris OX=498019 GN=CAJCM15448_45120 PE=3 SV=1				-0.0208341	0.0232851	0.070033	0.147153	3	High
A0A2H0ZN26	Uncharacterized protein OS=Candida auris OX=498019 GN=B9J08_003635 PE=4 SV=1	B9J08_003635	NA	NA	0.0162643	0.0232126	0.0491755	0.0643633	3	High
A0A0L0P1S5	SMI1_KNR4 domain-containing protein OS=Candida auris OX=498019 GN=QG37_02373 PE=3 SV=1	B9J08_000374	NA	NA		0.0230955		0.0842547	1	High
A0A510P571	Hypothetical_protein OS=Candida auris OX=498019 GN=CAJCM15448_28270 PE=4 SV=1				0.268782	0.0227563	0.937987	0.194057	6	High
A0A2H0ZP91	Uracil phosphoribosyltransferase OS=Candida auris OX=498019 GN=B9J08_004076 PE=4 SV=1	B9J08_004076	YHR128W	FUR1	0.306871	0.0226428	0.527946	0.0804544	4	High
A0A510P9F3	Hypothetical_protein OS=Candida auris OX=498019 GN=CAJCM15448_44420 PE=4 SV=1				-0.0861354	0.0224605	0.537491	0.274627	2	High
A0A0L0NVM2	J domain-containing protein OS=Candida auris OX=498019 GN=QG37_06170 PE=4 SV=1	B9J08_002520	NA	NA	0.407407	0.0222861	0.413705	0.0537848	2	High
A0A510P409	Uncharacterized protein OS=Candida auris OX=498019 GN=CAJCM15448_24860 PE=4 SV=1				-0.0489711	0.0222558	0.291166	0.0968681	4	High
A0A510P433	Hypothetical_protein OS=Candida auris OX=498019 GN=CAJCM15448_21910 PE=4 SV=1				0.0602388	0.0222453	0.26394	0.175504	7	High
A0A0L0NPA4	Acyl-protein thioesterase 1 OS=Candida auris OX=498019 GN=QG37_07693 PE=4 SV=1	B9J08_001944	YLR118C	YLR118C	0.110708	0.0221978	0.692772	0.131423	3	High
A0A510P573	Mitogen-activated protein kinase OS=Candida auris OX=498019 GN=CAJCM15448_25510 PE=3 SV=1				0.0709863	0.0220107	1.08238	0.120433	2	High
A0A510PBW8	Putative CofD-related protein OS=Candida auris OX=498019 GN=CAJCM15448_51270 PE=4 SV=1				0.0457004	0.0219816	0.204019	0.142962	3	High
A0A0L0P1I8	4-aminobutyrate aminotransferase OS=Candida auris OX=498019 GN=QG37_02804 PE=3 SV=1	B9J08_000863	YGR019W	UGA1	0.00745185	0.0219476	0.0462303	0.196046	13	High
A0A2H0ZTM3	Dolichyl-diphosphooligosaccharide--protein glycosyltransferase subunit 2 OS=Candida auris OX=498019 GN=B9J08_003673 PE=3 SV=1	B9J08_003673	YMR149W	SWP1	0.0274212	0.0219092	0.117464	0.0709394	1	High
A0A0L0P357	Rho-GAP domain-containing protein OS=Candida auris OX=498019 GN=QG37_02693 PE=4 SV=1				-0.0859568	0.0218534	0.21147	0.189405	3	High
A0A2H0ZSV4	Uncharacterized protein OS=Candida auris OX=498019 GN=B9J08_002830 PE=3 SV=1	B9J08_002830	NA	NA	-0.0490446	0.0217132	0.166439	0.157871	2	High
A0A510P2V2	Hypothetical_protein OS=Candida auris OX=498019 GN=CAJCM15448_20740 PE=3 SV=1					0.0215138		0.11124	2	High
A0A2H0ZTX7	26S protease regulatory subunit 6A OS=Candida auris OX=498019 GN=B9J08_003778 PE=3 SV=1	B9J08_003778	YOR117W	RPT5	0.235173	0.021437	0.718959	0.0759517	3	High
A0A0L0P331	Uncharacterized protein OS=Candida auris OX=498019 GN=QG37_02298 PE=3 SV=1	B9J08_002851	YGL011C	SCL1	0.00169062	0.0214321	0.00542689	0.176429	1	High
A0A2H0ZUZ8	Uncharacterized protein OS=Candida auris OX=498019 GN=B9J08_002270 PE=4 SV=1	B9J08_002270	NA	NA	-0.0322352	0.0213115	0.185019	0.0514948	2	High
A0A0L0NPN8	Uncharacterized protein OS=Candida auris OX=498019 GN=QG37_07946 PE=3 SV=1	B9J08_000476	YLL026W	HSP104	0.0588101	0.0212246	0.488734	0.187467	16	High
A0A5C1DRE5	40S ribosomal protein S4 OS=Candida auris OX=498019 GN=CAJCM15448_04950 PE=3 SV=1				-0.0743596	0.0211399	0.660518	0.216033	15	High
A0A2H0ZTF5	Uncharacterized protein OS=Candida auris OX=498019 GN=B9J08_003581 PE=4 SV=1	B9J08_003581	YHR202W	YHR202W	-0.192381	0.0211026	0.357855	0.0427161	3	High
A0A510P0M9	Hypothetical_protein OS=Candida auris OX=498019 GN=CAJCM15448_12480 PE=4 SV=1				-0.0178896	0.0209552	0.111614	0.125311	3	High
A0A0L0P348	Dihydroorotase OS=Candida auris OX=498019 GN=QG37_02259 PE=3 SV=1	B9J08_002885	YLR420W	URA4	-0.0303093	0.0208739	0.372542	0.401632	13	High
A0A510PB89	GTP_cyclohydrolase-2 OS=Candida auris OX=498019 GN=CAJCM15448_49500 PE=3 SV=1				0.0770405	0.0208733	0.109885	0.169645	1	High
A0A0L0P6Q9	Uncharacterized protein OS=Candida auris OX=498019 GN=QG37_00718 PE=3 SV=1	B9J08_003870	YNL288W	CAF40	0.308942	0.0207398	0.911816	0.106678	1	High
A0A0L0P099	Pyridoxal kinase OS=Candida auris OX=498019 GN=QG37_03529 PE=3 SV=1	B9J08_001827	YEL029C	BUD16	0.0794521	0.0207039	0.198262	0.0550748	1	High
A0A2H0ZXY2	Uncharacterized protein OS=Candida auris OX=498019 GN=B9J08_001604 PE=3 SV=1	B9J08_001604	YGR229C	SMI1	0.65362	0.0206427	1.62454	0.0826506	5	High
A0A510P4A2	Hypothetical_protein OS=Candida auris OX=498019 GN=CAJCM15448_23400 PE=4 SV=1				-0.119206	0.0204487	1.34311	0.254748	5	High
A0A2H0ZUP5	Uncharacterized protein OS=Candida auris OX=498019 GN=B9J08_003901 PE=4 SV=1	B9J08_003901	NA	NA	-0.00669643	0.0201932	0.0125923	0.0418254	1	High
A0A2H0ZYF7	Uncharacterized protein OS=Candida auris OX=498019 GN=B9J08_001769 PE=4 SV=1	B9J08_001769	YMR229C	RRP5	-0.0660638	0.020183	0.215661	0.104212	6	High
A0A2H0ZKF4	Protein disulfide-isomerase OS=Candida auris OX=498019 GN=B9J08_002712 PE=3 SV=1	B9J08_002712	YCL043C	PDI1	0.126442	0.0201818	1.17988	0.438648	21	High
A0A0L0P6P1	Uncharacterized protein OS=Candida auris OX=498019 GN=QG37_00915 PE=4 SV=1	B9J08_003725	NA	NA	-0.0622809	0.0200463	0.366926	0.0641773	1	High
A0A510P9P5	Lysyl-tRNA synthetase OS=Candida auris OX=498019 GN=CAJCM15448_42300 PE=3 SV=1					0.0197568		0.0789514	1	Medium
A0A2H0ZKH4	Formate dehydrogenase OS=Candida auris OX=498019 GN=B9J08_002688 PE=3 SV=1	B9J08_002688	YOR388C	FDH1	-0.0567586	0.0197533	0.272681	0.149687	3	High
A0A510P300	Hypothetical_protein OS=Candida auris OX=498019 GN=CAJCM15448_20470 PE=4 SV=1				0.0790507	0.0196845	0.242896	0.104752	4	High
A0A5Q7YP33	Glutamate_5-kinase OS=Candida auris OX=498019 GN=CJI96_0005151 PE=3 SV=1	B9J08_004124	YDR300C	PRO1	-0.0246208	0.0196789	0.17676	0.116141	3	High
A0A2H1A207	Ribosome assembly factor mrt4 OS=Candida auris OX=498019 GN=B9J08_001434 PE=3 SV=1	B9J08_001434	YKL009W	MRT4	-0.110662	0.0195888	0.898373	0.1646	5	High
A0A2H0ZP35	Uncharacterized protein OS=Candida auris OX=498019 GN=B9J08_004023 PE=4 SV=1	B9J08_004023	YIR003W	AIM21	0.333365	0.0194193	1.33708	0.183023	16	High
A0A2H0ZYD6	TIP120 domain-containing protein OS=Candida auris OX=498019 GN=B9J08_001754 PE=3 SV=1	B9J08_001754	NA	NA	0.114254	0.0194102	0.171023	0.141475	1	Medium
A0A2H0ZYG5	Uncharacterized protein OS=Candida auris OX=498019 GN=B9J08_001762 PE=4 SV=1	B9J08_001762	YML105C	SEC65	-0.0556502	0.0193983	0.328239	0.0676354	3	High
A0A2H0ZK20	Methionine--tRNA ligase OS=Candida auris OX=498019 GN=B9J08_004400 PE=3 SV=1	B9J08_004400	YGR171C	MSM1	-0.134507	0.0193237	0.15923	0.0268433	1	High
A0A2H1A2S6	40S ribosomal protein S9-A OS=Candida auris OX=498019 GN=B9J08_000203 PE=3 SV=1	B9J08_000203	YBR189W	RPS9B	-0.0488115	0.0191374	0.748622	0.161368	9	High
A0A2H0ZY58	Trehalose-6-phosphate synthase OS=Candida auris OX=498019 GN=B9J08_001695 PE=3 SV=1	B9J08_001695	YBR126C	TPS1	0.0888188	0.01906	0.26939	0.0618955	2	High
A0A5Q7YK43	Hypothetical_protein OS=Candida auris OX=498019 GN=CJI96_0003849 PE=4 SV=1	B9J08_005059	NA	NA	0.0463631	0.0189959	0.253158	0.150826	3	High
A0A510NZA5	Actin cytoskeleton-regulatory complex protein END3 OS=Candida auris OX=498019 GN=CAJCM15448_07550 PE=3 SV=1				0.150761	0.0189255	0.590897	0.138951	4	High
A0A2H0ZGA8	Uncharacterized protein OS=Candida auris OX=498019 GN=B9J08_004700 PE=4 SV=1	B9J08_004700	YLR335W	NUP2	0.0402197	0.0186551	0.642892	0.205573	5	High
A0A2H0ZGF0	Uncharacterized protein OS=Candida auris OX=498019 GN=B9J08_004738 PE=4 SV=1	B9J08_004738	YOR110W	TFC7	-0.139672	0.0185897	0.579571	0.212624	8	High
A0A2H0ZSS1	Acetyl-coenzyme A synthetase OS=Candida auris OX=498019 GN=B9J08_003365 PE=3 SV=1	B9J08_003365	YLR153C	ACS2	-0.0348123	0.0184946	0.511013	0.311787	17	High
A0A2H0ZFP1	Uncharacterized protein OS=Candida auris OX=498019 GN=B9J08_004502 PE=4 SV=1	B9J08_004502	YML093W	UTP14		0.0182523		0.17314	1	High
A0A510P1T5	3-oxoacyl-[acyl-carrier-protein] synthase OS=Candida auris OX=498019 GN=CAJCM15448_16680 PE=3 SV=1				0.039842	0.0179185	0.447215	0.0799799	3	High
A0A2H0ZID9	Isocitrate dehydrogenase [NAD] subunit, mitochondrial OS=Candida auris OX=498019 GN=B9J08_004224 PE=3 SV=1	B9J08_004224	YNL037C	IDH1	-0.0728587	0.0177573	1.36551	0.179623	4	High
A0A0L0NWK0	Photolyase/cryptochrome alpha/beta domain-containing protein OS=Candida auris OX=498019 GN=QG37_04432 PE=3 SV=1	B9J08_004445	YOR386W	PHR1	0.0488155	0.0176211	0.115353	0.0775154	1	High
A0A0L0NN61	Uncharacterized protein OS=Candida auris OX=498019 GN=QG37_08297 PE=3 SV=1	B9J08_000014	NA	NA	0.15901	0.0175538	0.784848	0.0876339	33	High
A0A510P0D7	Hypothetical_protein OS=Candida auris OX=498019 GN=CAJCM15448_11540 PE=4 SV=1				0.818841	0.0174881	0.839061	0.0595379	1	High
A0A0L0P2P1	40S ribosomal protein S26 OS=Candida auris OX=498019 GN=CAJCM15448_09980 PE=3 SV=1				-0.0320845	0.0174796	0.297276	0.176597	3	High
A0A2H0ZVH6	Uncharacterized protein OS=Candida auris OX=498019 GN=B9J08_002436 PE=4 SV=1	B9J08_002436	NA	NA	-0.105667	0.0174334	0.471292	0.133248	4	High
A0A0L0NS28	Uncharacterized protein OS=Candida auris OX=498019 GN=QG37_06723 PE=4 SV=1				0.740741	0.0173913	0.786463	0.0151899	1	High
A0A510PA85	Ferroxidase OS=Candida auris OX=498019 GN=CAJCM15448_47420 PE=3 SV=1				-0.0181924	0.0170457	0.0620364	0.134955	4	High
A0A5Q7YFZ4	mRNA cleavage and polyadenylation factor CLP1 OS=Candida auris OX=498019 GN=CLP1 PE=3 SV=1				0.0894422	0.0170079	0.157978	0.225814	2	High
A0A510PBA2	Hypothetical_protein OS=Candida auris OX=498019 GN=CAJCM15448_46090 PE=4 SV=1				0.0745993	0.0168552	0.267139	0.0425475	2	High
A0A0L0NQE2	Uncharacterized protein OS=Candida auris OX=498019 GN=QG37_07268 PE=4 SV=1	B9J08_002595	YLR357W	RSC2	-0.0526721	0.0167533	0.22578	0.122004	8	High
A0A0L0NZZ1	RING-type domain-containing protein OS=Candida auris OX=498019 GN=QG37_03737 PE=4 SV=1					0.0167116		0.0445953	1	Medium
A0A5C1DZC8	40S ribosomal protein S0 OS=Candida auris OX=498019 GN=RPS0 PE=3 SV=1				-0.0983949	0.0166503	0.551447	0.162352	3	High
A0A510P449	V-type proton ATPase subunit H OS=Candida auris OX=498019 GN=CAJCM15448_25350 PE=3 SV=1				-0.0712166	0.0164888	0.188252	0.0348547	2	High
A0A510P7F2	Hypothetical_protein OS=Candida auris OX=498019 GN=CAJCM15448_32410 PE=4 SV=1				0.146713	0.0161646	0.357313	0.11706	2	High
A0A2H0ZM29	40S ribosomal protein S8 OS=Candida auris OX=498019 GN=B9J08_002961 PE=3 SV=1	B9J08_002961	YER102W	RPS8B	-0.104937	0.0160574	0.536357	0.15585	10	High
A0A510P8A4	Hypothetical_protein OS=Candida auris OX=498019 GN=CAJCM15448_40260 PE=4 SV=1				0.393676	0.0160502	0.777222	0.0508628	2	High
A0A2H0ZJ61	6,7-dimethyl-8-ribityllumazine synthase OS=Candida auris OX=498019 GN=B9J08_004158 PE=3 SV=1	B9J08_004158	YOL143C	RIB4	0.115086	0.0160187	0.498942	0.177144	2	High
A0A0L0NNL5	YCII domain-containing protein OS=Candida auris OX=498019 GN=QG37_07943 PE=4 SV=1	B9J08_000478	NA	NA	0.246108	0.0159382	0.664619	0.0203223	2	High
A0A2H0ZYP1	Translation initiation factor IF-2 OS=Candida auris OX=498019 GN=B9J08_001561 PE=3 SV=1	B9J08_001561	YOL023W	IFM1		0.0159363		0.024876	1	High
A0A510NXN8	Hypothetical_protein OS=Candida auris OX=498019 GN=CAJCM15448_01750 PE=4 SV=1				0.142057	0.0156093	0.450011	0.0577958	2	High
A0A0L0NSD7	Uncharacterized protein OS=Candida auris OX=498019 GN=QG37_07013 PE=4 SV=1	B9J08_002739	YPL260W	YPL260W	0.128122	0.0153755	0.223716	0.0466022	3	High
A0A0L0NT64	S-adenosylmethionine synthase OS=Candida auris OX=498019 GN=QG37_06445 PE=3 SV=1	B9J08_001467	YDR502C	SAM2	0.0614161	0.0153278	0.844169	0.247699	12	High
A0A0L0NSK1	Uncharacterized protein OS=Candida auris OX=498019 GN=QG37_06342 PE=3 SV=1	B9J08_001396	YGR195W	SKI6	-0.00208333	0.0153145	0.0253856	0.0993162	2	High
A0A0L0P0E6	Aldo_ket_red domain-containing protein OS=Candida auris OX=498019 GN=QG37_03142 PE=4 SV=1	B9J08_000640	YDL124W	YDL124W	0.0242248	0.0150351	0.161658	0.242413	5	High
A0A2H1A6S5	Aminopeptidase OS=Candida auris OX=498019 GN=B9J08_000023 PE=3 SV=1	B9J08_000023	YKL157W	APE2	-0.0438779	0.0150217	0.533685	0.309078	23	High
A0A2H0ZW37	Uncharacterized protein OS=Candida auris OX=498019 GN=B9J08_002001 PE=3 SV=1	B9J08_002001	NA	NA	-0.196228	0.0149309	1.71759	0.0605304	3	High
A0A510P0H1	Hypothetical_protein OS=Candida auris OX=498019 GN=CAJCM15448_11720 PE=4 SV=1				-0.00933642	0.0148898	0.132414	0.118412	8	High
A0A5C1DW87	Hypothetical_protein OS=Candida auris OX=498019 GN=CAJCM15448_16880 PE=3 SV=1				0.00391629	0.0148707	0.0236957	0.0619362	5	High
A0A0L0P0P6	Uncharacterized protein OS=Candida auris OX=498019 GN=QG37_03279 PE=4 SV=1	B9J08_000547	YHR182W	YHR182W	0.270132	0.0148651	0.669462	0.0415541	3	High
A0A2H0ZBW2	Uncharacterized protein OS=Candida auris OX=498019 GN=B9J08_005573 PE=4 SV=1	B9J08_005573	NA	NA	-0.110193	0.0148559	0.332344	0.0385318	6	High
A0A510P2P5	D-arabinitol_2-dehydrogenase_[ribulose-forming] OS=Candida auris OX=498019 GN=CAJCM15448_20120 PE=4 SV=1				0.0375799	0.01479	0.0901655	0.0852662	3	High
A0A2H0ZWW2	Uncharacterized protein OS=Candida auris OX=498019 GN=B9J08_002563 PE=4 SV=1	B9J08_002563	NA	NA	0.348571	0.0145985	0.959747	0.0495327	1	High
A0A2H0ZWJ4	Uncharacterized protein OS=Candida auris OX=498019 GN=B9J08_002138 PE=4 SV=1	B9J08_002138	YDR152W	GIR2	0.0891935	0.0145795	1.05172	0.123775	4	High
A0A2H0ZW77	Uncharacterized protein OS=Candida auris OX=498019 GN=B9J08_002044 PE=3 SV=1	B9J08_002044	YER168C	CCA1	0.0420517	0.0145268	0.100466	0.063923	1	High
A0A0L0NNS9	CRAL-TRIO domain-containing protein OS=Candida auris OX=498019 GN=QG37_07999 PE=4 SV=1	B9J08_000444	YMR079W	SEC14	-0.104085	0.0145196	0.907986	0.362259	10	High
A0A2H0ZMB7	Eukaryotic translation initiation factor 3 subunit G OS=Candida auris OX=498019 GN=TIF35 PE=3 SV=1				0.0356674	0.01433	0.0808789	0.190077	3	High
A0A510P3Q5	Hypothetical_protein OS=Candida auris OX=498019 GN=CAJCM15448_22330 PE=4 SV=1				0.204017	0.014155	0.559874	0.0885594	3	High
A0A2H0ZEG7	Uncharacterized protein OS=Candida auris OX=498019 GN=B9J08_005109 PE=4 SV=1	B9J08_005109	YOR086C	TCB1	-0.0568248	0.0141341	0.177121	0.0639949	12	High
A0A0L0P716	DNA-directed RNA polymerase subunit OS=Candida auris OX=498019 GN=QG37_00851 PE=3 SV=1	B9J08_001256	YDL140C	RPO21	0.0361026	0.0141099	0.122782	0.15959	1	High
A0A0L0P205	60s ribosomal protein l26 OS=Candida auris OX=498019 GN=QG37_02950 PE=3 SV=1	B9J08_000955	YGR034W	RPL26B	-0.174908	0.0141003	0.834781	0.0664081	1	High
A0A510NZ50	Cell_division_control_protein_3 OS=Candida auris OX=498019 GN=CAJCM15448_06960 PE=3 SV=1				0.126505	0.0140537	0.485727	0.0710977	7	High
A0A510P180	RNA polymerase II degradation factor 1 OS=Candida auris OX=498019 GN=CAJCM15448_14550 PE=3 SV=1				0.341826	0.0140202	0.998019	0.076685	8	High
A0A2H1A2Q0	Leucyl-tRNA synthetase OS=Candida auris OX=498019 GN=B9J08_000200 PE=3 SV=1	B9J08_000200	YLR382C	NAM2	-0.139779	0.0140187	0.334543	0.109745	1	High
A0A510P5U9	D-xylulose_reductase OS=Candida auris OX=498019 GN=CAJCM15448_25990 PE=3 SV=1				-0.0412966	0.0139864	0.475962	0.322586	10	High
A0A510P2B6	Proteasome_subunit_beta_type-6 OS=Candida auris OX=498019 GN=CAJCM15448_18740 PE=4 SV=1				-0.0365148	0.0139295	0.395654	0.0788846	3	High
A0A5Q7YL70	Ammonium_transporter_MEP2 OS=Candida auris OX=498019 GN=CJI96_0004275 PE=4 SV=1	B9J08_002630	YPR138C	MEP3		0.0139155		0.0288898	1	High
A0A0L0P1X9	NAD(P)H-hydrate epimerase OS=Candida auris OX=498019 GN=QG37_02935 PE=3 SV=1	B9J08_000944	YNL200C	YNL200C	-0.0666802	0.0136713	0.540209	0.177934	7	High
A0A2H1A0P0	Uncharacterized protein OS=Candida auris OX=498019 GN=B9J08_001566 PE=4 SV=1	B9J08_001566	YJL080C	SCP160	0.0263167	0.0136306	0.141882	0.117343	22	High
A0A510P353	Branchpoint-bridging protein OS=Candida auris OX=498019 GN=CAJCM15448_21760 PE=3 SV=1				-0.015551	0.0136116	0.189491	0.0366756	1	Medium
A0A2H0ZJD2	Adenylosuccinate synthetase OS=Candida auris OX=498019 GN=B9J08_004225 PE=3 SV=1	B9J08_004225	YNL220W	ADE12	-0.119554	0.0134076	0.71719	0.184131	10	High
A0A510P8F3	3-deoxy-7-phosphoheptulonate synthase OS=Candida auris OX=498019 GN=CAJCM15448_38630 PE=3 SV=1				0.0487231	0.0132302	0.181425	0.0907833	10	High
A0A2H0ZJ22	Uncharacterized protein OS=Candida auris OX=498019 GN=B9J08_004424 PE=4 SV=1	B9J08_004424	YGR198W	YPP1	-0.0167755	0.0132193	0.0653854	0.0488897	5	High
A0A510P5K6	60S_ribosomal_protein_L24 OS=Candida auris OX=498019 GN=CAJCM15448_25190 PE=3 SV=1				0.241791	0.0131698	0.49854	0.087232	6	High
A0A2H0ZGJ2	Uncharacterized protein OS=Candida auris OX=498019 GN=B9J08_004778 PE=4 SV=1	B9J08_004778	YGL159W	YGL159W	-0.146853	0.0131661	1.02242	0.0282592	2	High
A0A510P890	Uncharacterized protein OS=Candida auris OX=498019 GN=CAJCM15448_40220 PE=3 SV=1				0.267241	0.0131108	0.601196	0.0320463	1	Medium
A0A0L0P5L5	PABS domain-containing protein OS=Candida auris OX=498019 GN=QG37_01008 PE=3 SV=1	B9J08_003965	YLR146C	SPE4	-0.0890462	0.0130003	0.85915	0.162093	9	High
A0A0L0NQL8	Uncharacterized protein OS=Candida auris OX=498019 GN=QG37_07189 PE=4 SV=1	B9J08_002642	YHR116W	COX23		0.0127119		0.0218516	1	High
A0A0L0P7D8	Histone H2A.Z-specific chaperone CHZ1 OS=Candida auris OX=498019 GN=QG37_00530 PE=3 SV=1	B9J08_002221	YER030W	CHZ1	0.0551598	0.0126345	0.112204	0.0597663	9	High
A0A0L0P6T9	Uncharacterized protein OS=Candida auris OX=498019 GN=QG37_00958 PE=4 SV=1	B9J08_003753	YDL237W	AIM6	0.236145	0.0124481	0.248248	0.0164324	2	High
A0A2H0ZMS2	V-type proton ATPase subunit OS=Candida auris OX=498019 GN=B9J08_003537 PE=3 SV=1	B9J08_003537	YLR447C	VMA6	-0.0753247	0.0123775	1.14186	0.0995753	7	High
A0A2H0ZUY5	MFS domain-containing protein OS=Candida auris OX=498019 GN=B9J08_002249 PE=4 SV=1	B9J08_002249	NA	NA	0.0984288	0.012364	0.306251	0.0465888	1	High
A0A5Q7YEB1	Vacuolar-sorting_protein_SNF7 OS=Candida auris OX=498019 GN=CJI96_0001780 PE=4 SV=1	B9J08_003243	YLR025W	SNF7	0.376812	0.012165	0.641491	0.0377034	2	High
A0A510P2L2	Alpha-mannosidase OS=Candida auris OX=498019 GN=CAJCM15448_18530 PE=3 SV=1				0.0111062	0.0117978	0.0903368	0.148558	20	High
A0A510P5G9	Putative ubiquitin-protein ligase OS=Candida auris OX=498019 GN=CAJCM15448_24890 PE=4 SV=1				-0.0661028	0.0116838	0.246094	0.0699679	6	High
A0A5Q7YF52	Hypothetical_protein OS=Candida auris OX=498019 GN=CJI96_0002091 PE=4 SV=1	B9J08_003558	NA	NA	0.00735371	0.0115595	0.0560529	0.0737161	3	High
A0A2H0ZCB5	Uncharacterized protein OS=Candida auris OX=498019 GN=B9J08_004974 PE=4 SV=1	B9J08_004974	NA	NA	-0.0152194	0.0114513	0.151947	0.157408	16	High
A0A510P1B7	Putative ribosomal protein uL2 OS=Candida auris OX=498019 GN=CAJCM15448_13710 PE=4 SV=1				-0.0793241	0.0114325	0.74134	0.151631	14	High
A0A2H1A6X3	Uncharacterized protein OS=Candida auris OX=498019 GN=B9J08_000076 PE=4 SV=1	B9J08_000076	YOR367W	SCP1	-0.125412	0.0110343	0.482297	0.10326	3	High
A0A510NY82	Hypothetical_protein OS=Candida auris OX=498019 GN=CAJCM15448_03750 PE=3 SV=1				0.015484	0.0109808	0.11862	0.0654913	1	High
A0A510PC14	Adenylate kinase OS=Candida auris OX=498019 GN=ADK1 PE=3 SV=1				0.0249644	0.0109344	0.29031	0.102316	23	High
A0A2H0ZRV6	SAICAR synthetase OS=Candida auris OX=498019 GN=B9J08_002994 PE=3 SV=1	B9J08_002994	YAR015W	ADE1	-0.0216934	0.0108712	0.182343	0.0714027	5	High
A0A0L0P1M3	Succinate dehydrogenase [ubiquinone] flavoprotein subunit, mitochondrial OS=Candida auris OX=498019 GN=QG37_03344 PE=3 SV=1	B9J08_000507	NA	NA	-0.0453861	0.0108335	0.352229	0.113718	11	High
A0A510GJZ0	Cytochrome c oxidase subunit 2 OS=Candida auris OX=498019 GN=COX2 PE=3 SV=1				-0.0156481	0.0108058	0.0619183	0.0696429	3	High
A0A5C1E1Z5	Phosphoglycerate mutase OS=Candida auris OX=498019 GN=CAJCM15448_45700 PE=3 SV=1				0.00202916	0.0106355	0.00944907	0.133888	11	High
A0A5C1DXA9	26S_protease_regulatory_subunit_4 OS=Candida auris OX=498019 GN=CAJCM15448_37890 PE=3 SV=1				0.0294778	0.0103557	0.11892	0.158007	8	High
A0A2H0ZLE3	MICOS complex subunit MIC60 OS=Candida auris OX=498019 GN=B9J08_002989 PE=3 SV=1	B9J08_002989	YKR016W	MIC60	0.00392622	0.0103125	0.0146337	0.0378138	3	High
A0A2H0ZH42	SPX domain-containing protein OS=Candida auris OX=498019 GN=B9J08_004847 PE=4 SV=1	B9J08_004847	YFL004W	VTC2	0.0318493	0.0101211	0.137502	0.0288208	1	High
A0A510P2S2	Hypothetical_protein OS=Candida auris OX=498019 GN=CAJCM15448_20420 PE=4 SV=1				-0.121532	0.00992891	0.908295	0.0766773	3	High
A0A2H0ZEA3	Metallophos domain-containing protein OS=Candida auris OX=498019 GN=B9J08_005332 PE=4 SV=1	B9J08_005332	YLR361C	DCR2	0.148955	0.00988701	0.558032	0.0252995	4	High
A0A2H0ZLT6	Uncharacterized protein OS=Candida auris OX=498019 GN=B9J08_003200 PE=4 SV=1	B9J08_003200	YPR186C	PZF1	0.118554	0.00979681	0.42498	0.0615238	2	High
A0A2H0ZMA3	SRP40_C domain-containing protein OS=Candida auris OX=498019 GN=B9J08_003014 PE=4 SV=1	B9J08_003014	YKR092C	SRP40	0.034588	0.00976832	0.159679	0.139549	3	High
A0A0L0NT65	WD_REPEATS_REGION domain-containing protein OS=Candida auris OX=498019 GN=QG37_06735 PE=4 SV=1	B9J08_000281	NA	NA	0.0864532	0.0097539	0.269246	0.0803156	3	High
A0A0L0NYB5	SGNH_hydro domain-containing protein OS=Candida auris OX=498019 GN=QG37_04064 PE=4 SV=1	B9J08_004126	YOR126C	IAH1	-0.0719383	0.00974625	0.537047	0.0661922	9	High
A0A0L0NPP8	Coatomer subunit beta' OS=Candida auris OX=498019 GN=QG37_07725 PE=3 SV=1	B9J08_001924	YGL137W	SEC27	-0.132499	0.00974001	0.582025	0.0910715	10	High
A0A0L0P908	AB hydrolase-1 domain-containing protein OS=Candida auris OX=498019 GN=QG37_00003 PE=4 SV=1	B9J08_003015	NA	NA	-0.0231373	0.00963656	0.118713	0.0465341	4	High
A0A2H1A422	Trehalase OS=Candida auris OX=498019 GN=B9J08_000695 PE=3 SV=1	B9J08_000695	YDR001C	NTH1	-0.0832577	0.00952381	0.409742	0.0633756	6	High
A0A2H0ZW74	Midasin OS=Candida auris OX=498019 GN=B9J08_002041 PE=3 SV=1	B9J08_002041	YLR106C	MDN1		0.0094162		0.0320348	2	High
A0A2H0ZI68	Uncharacterized protein OS=Candida auris OX=498019 GN=B9J08_004159 PE=4 SV=1	B9J08_004159	YOR220W	RCN2	0.0890472	0.0094127	0.453066	0.0672466	3	High
A0A2H0ZVJ3	FoP_duplication domain-containing protein OS=Candida auris OX=498019 GN=B9J08_004041 PE=4 SV=1	B9J08_004041	NA	NA	0.0130146	0.00937658	0.0607589	0.0562982	3	High
A0A2H0ZYY1	Replication protein A subunit OS=Candida auris OX=498019 GN=B9J08_001644 PE=3 SV=1	B9J08_001644	YAR007C	RFA1	-0.147615	0.00937	0.594712	0.20389	6	High
A0A2H0ZXX0	AIR synthase OS=Candida auris OX=498019 GN=B9J08_001606 PE=3 SV=1	B9J08_001606	YGL234W	ADE5,7	0.102192	0.00926044	0.677505	0.109747	13	High
A0A2H1A746	Actin cytoskeleton-regulatory complex protein SLA1 OS=Candida auris OX=498019 GN=B9J08_000145 PE=3 SV=1	B9J08_000145	YBL007C	SLA1	0.037485	0.00924911	0.40123	0.066421	8	High
A0A2H0ZNM6	Transcription elongation factor SPT5 OS=Candida auris OX=498019 GN=B9J08_003861 PE=3 SV=1	B9J08_003861	YML010W	SPT5	-0.169081	0.00920428	0.513341	0.040068	4	High
A0A5C1DW91	Hypothetical_protein OS=Candida auris OX=498019 GN=CJI96_0002795 PE=3 SV=1	B9J08_002122	YGL037C	PNC1	0.149238	0.00912059	1.06637	0.0459061	4	High
A0A2H0ZNL1	Methyltransf_11 domain-containing protein OS=Candida auris OX=498019 GN=B9J08_003844 PE=4 SV=1	B9J08_003844	YML014W	TRM9	0.0530136	0.0089774	0.163952	0.187639	3	High
A0A2H0ZG02	Ribonucleoside-diphosphate reductase OS=Candida auris OX=498019 GN=B9J08_004601 PE=3 SV=1	B9J08_004601	YER070W	RNR1	-0.160252	0.00888889	0.383871	0.0169975	2	High
A0A0L0P947	Uncharacterized protein OS=Candida auris OX=498019 GN=QG37_00123 PE=4 SV=1	B9J08_003931	NA	NA	0.400361	0.00882641	1.1607	0.0758238	1	High
A0A510P1A0	Hypothetical_protein OS=Candida auris OX=498019 GN=CAJCM15448_12400 PE=4 SV=1				0.0215432	0.00882253	0.195503	0.0611606	10	High
A0A2H0ZSU6	Uncharacterized protein OS=Candida auris OX=498019 GN=B9J08_003346 PE=4 SV=1	B9J08_003346	YMR135C	GID8	0.178422	0.00877115	0.739028	0.0703121	3	High
A0A2H0ZMV7	Uncharacterized protein OS=Candida auris OX=498019 GN=B9J08_003535 PE=3 SV=1	B9J08_003535	YOR191W	ULS1		0.00876011		0.0465642	1	High
A0A2H1A7P1	5'-deoxynucleotidase OS=Candida auris OX=498019 GN=B9J08_000345 PE=3 SV=1	B9J08_000345	YGL101W	YGL101W	0.0540944	0.00875193	0.19767	0.0815857	4	High
A0A5C1DQJ3	Hypothetical_protein OS=Candida auris OX=498019 GN=CAJCM15448_03990 PE=4 SV=1				-0.0185032	0.00874978	0.265579	0.167238	17	High
A0A2H0ZKB0	Phosphoenolpyruvate carboxykinase (ATP) OS=Candida auris OX=498019 GN=B9J08_002669 PE=3 SV=1	B9J08_002669	YKR097W	PCK1	-0.0558639	0.00874289	0.426764	0.0369236	11	High
A0A2H0ZLM4	Uncharacterized protein OS=Candida auris OX=498019 GN=B9J08_003128 PE=4 SV=1	B9J08_003128	YJL176C	SWI3	0.0687456	0.00858704	0.291143	0.0492171	8	High
A0A2H0ZP37	RRM domain-containing protein OS=Candida auris OX=498019 GN=B9J08_004001 PE=4 SV=1	B9J08_004001	NA	NA	0.167987	0.00858676	0.629648	0.0379431	4	High
A0A2H0ZN25	Endoplasmic reticulum transmembrane protein OS=Candida auris OX=498019 GN=B9J08_003642 PE=3 SV=1	B9J08_003642	YDL072C	YET3	0.195133	0.00843066	0.482829	0.0418091	2	High
A0A0L0NX53	AAA_16 domain-containing protein OS=Candida auris OX=498019 GN=QG37_04475 PE=4 SV=1	B9J08_004420	NA	NA	-0.216606	0.00841751	0.340302	0.0191951	2	High
A0A510NZW8	54S ribosomal protein L31, mitochondrial OS=Candida auris OX=498019 GN=CAJCM15448_09840 PE=4 SV=1				0.0174295	0.00833333	0.069327	0.122637	3	High
A0A0L0NZZ3	Uncharacterized protein OS=Candida auris OX=498019 GN=QG37_03124 PE=3 SV=1	B9J08_000654	YDR346C	SVF1	-0.101592	0.00828294	0.779144	0.044919	4	High
A0A2H0ZWQ0	Clathrin light chain OS=Candida auris OX=498019 GN=B9J08_002206 PE=3 SV=1	B9J08_002206	YGR167W	CLC1	0.0826976	0.00805718	0.42741	0.0633262	13	High
A0A510P322	54S ribosomal protein L2, mitochondrial OS=Candida auris OX=498019 GN=CAJCM15448_21540 PE=3 SV=1				0.0575342	0.00805491	0.442316	0.130253	5	High
A0A510NY63	Hydroxymethylbilane synthase OS=Candida auris OX=498019 GN=CAJCM15448_03440 PE=3 SV=1				-0.1192	0.00801202	0.678548	0.0327997	2	High
A0A0L0NTR4	Uncharacterized protein OS=Candida auris OX=498019 GN=QG37_05955 PE=4 SV=1	B9J08_002375	YNR050C	LYS9	-0.0519887	0.00789552	0.586079	0.0683823	8	High
A0A0L0NW90	COP9 signalosome complex subunit 5 OS=Candida auris OX=498019 GN=QG37_04775 PE=3 SV=1	B9J08_003593	YDL216C	RRI1		0.0078853		0.0229478	1	High
A0A510P2I2	Putative transferase CAF17, mitochondrial OS=Candida auris OX=498019 GN=CAJCM15448_19440 PE=3 SV=1				-0.0542274	0.00781849	0.164472	0.0799714	1	High
A0A0L0P514	Uncharacterized protein OS=Candida auris OX=498019 GN=QG37_01583 PE=4 SV=1	B9J08_000730	NA	NA	0.00943396	0.00757576	0.0175718	0.0214686	3	High
A0A2H1A5Q7	BRCT domain-containing protein OS=Candida auris OX=498019 GN=B9J08_000868 PE=4 SV=1	B9J08_000868	YLR330W	CHS5	-0.0606536	0.00748269	0.376648	0.0545796	14	High
A0A2H0ZNP1	Uncharacterized protein OS=Candida auris OX=498019 GN=B9J08_003530 PE=3 SV=1	B9J08_003530	YMR188C	MRPS17	0.0656074	0.0071137	0.651837	0.0823537	5	High
A0A0L0NUK6	Casein kinase II subunit beta OS=Candida auris OX=498019 GN=QG37_05347 PE=3 SV=1	B9J08_001094	YOR039W	CKB2	-0.0402404	0.00708941	0.286788	0.0517895	2	High
A0A510P3H4	Hypothetical_protein OS=Candida auris OX=498019 GN=CAJCM15448_23040 PE=4 SV=1					0.00704225		0.0217333	2	High
A0A2H1A6F1	EKC/KEOPS complex subunit GON7 OS=Candida auris OX=498019 GN=B9J08_000953 PE=3 SV=1	B9J08_000953	YJL184W	GON7		0.00700753		0.0271049	1	Medium
A0A510P263	Putative HAD hydrolase OS=Candida auris OX=498019 GN=CAJCM15448_16930 PE=4 SV=1				0.0507325	0.00699899	0.186348	0.0367264	8	High
A0A510P749	Diphosphomevalonate decarboxylase OS=Candida auris OX=498019 GN=CAJCM15448_36150 PE=3 SV=1				-0.0549633	0.00683118	0.451946	0.116652	4	High
A0A0L0P0V2	Phenylalanine--tRNA ligase OS=Candida auris OX=498019 GN=QG37_02983 PE=3 SV=1	B9J08_000975	YFL022C	FRS2	0.0588747	0.00676267	0.248151	0.0484284	7	High
A0A510PBM6	2-oxoglutarate_dehydrogenase,_mitochondrial OS=Candida auris OX=498019 GN=CAJCM15448_50330 PE=3 SV=1				-0.0279783	0.00665022	0.124025	0.0589261	21	High
A0A2H0ZG00	Septin CDC11 OS=Candida auris OX=498019 GN=B9J08_004605 PE=3 SV=1	B9J08_004605	YJR076C	CDC11	0.0120625	0.0065967	0.0419326	0.0438638	7	High
A0A510P9W0	Hypothetical_protein OS=Candida auris OX=498019 GN=CAJCM15448_45880 PE=3 SV=1				0.224874	0.00654233	0.150273	0.014003	5	High
A0A0L0P0Q4	Trafficking protein particle complex subunit OS=Candida auris OX=498019 GN=QG37_03289 PE=3 SV=1	B9J08_000539	YDR472W	TRS31	0.00612197	0.00643777	0.0139957	0.035843	1	High
A0A0L0P7L3	Extra cellular matrix protein OS=Candida auris OX=498019 GN=CAJCM15448_37720 PE=4 SV=1				-0.107737	0.00641071	1.05966	0.0983325	10	High
A0A510P027	Putative ribosomal protein S19E OS=Candida auris OX=498019 GN=CAJCM15448_10450 PE=3 SV=1				0.00936828	0.00639107	0.0717656	0.0457128	15	High
A0A2H0ZWY7	Cap-associated protein CAF20 OS=Candida auris OX=498019 GN=B9J08_002307 PE=3 SV=1	B9J08_002307	YOR276W	CAF20	0.201161	0.00637163	0.642567	0.00876117	3	High
A0A0L0NVQ3	AB hydrolase-1 domain-containing protein OS=Candida auris OX=498019 GN=QG37_05148 PE=4 SV=1	B9J08_003015	NA	NA		0.00622407		0.0162212	1	High
A0A2H0ZHK0	Uncharacterized protein OS=Candida auris OX=498019 GN=B9J08_004633 PE=3 SV=1	B9J08_004633	YPR021C	AGC1	-0.100549	0.00616042	0.285742	0.207278	8	High
A0A2H1A4C9	Epsilon-trimethyllysine 2-oxoglutarate dioxygenase OS=Candida auris OX=498019 GN=B9J08_000813 PE=3 SV=1	B9J08_000813	NA	NA	-0.0309108	0.00615933	0.356707	0.157375	8	High
A0A0L0P525	Mitochondrial import inner membrane translocase subunit TIM54 OS=Candida auris OX=498019 GN=QG37_01595 PE=3 SV=1	B9J08_000739	YJL054W	TIM54	0.209376	0.00614035	1.18906	0.0314084	4	High
A0A2H1A6R7	Dihydroxy-acid dehydratase, mitochondrial OS=Candida auris OX=498019 GN=B9J08_000013 PE=3 SV=1	B9J08_000013	YJR016C	ILV3	0.0874027	0.00612917	0.38231	0.0193283	7	High
A0A2H0ZN24	Peptidyl-prolyl cis-trans isomerase OS=Candida auris OX=498019 GN=B9J08_003650 PE=3 SV=1	B9J08_003650	YML078W	CPR3	0.018599	0.00610958	0.172485	0.021191	7	High
A0A510NZ29	HTH TFE/IIEalpha-type domain-containing protein OS=Candida auris OX=498019 GN=CAJCM15448_06670 PE=3 SV=1					0.00605194		0.0351187	1	Medium
A0A2H0ZQH4	Serine/threonine-protein phosphatase OS=Candida auris OX=498019 GN=B9J08_001903 PE=3 SV=1	B9J08_001903	YGR123C	PPT1	0.0067546	0.00603662	0.0734545	0.0745853	7	High
A0A2H0ZTM5	ATP synthase subunit 4, mitochondrial OS=Candida auris OX=498019 GN=B9J08_003138 PE=4 SV=1	B9J08_003138	YPL078C	ATP4	-0.109946	0.00603331	0.632946	0.0282275	6	High
A0A0L0NZH8	Mediator of RNA polymerase II transcription subunit 10 OS=Candida auris OX=498019 GN=MED10 PE=3 SV=1				0.200157	0.0058243	0.912557	0.0285319	1	Medium
A0A0L0NV66	Uncharacterized protein OS=Candida auris OX=498019 GN=QG37_05277 PE=3 SV=1	B9J08_003125	YJL167W	ERG20	-0.0828108	0.00576039	0.718811	0.0495955	13	High
A0A5C1DZ69	60S_ribosomal_protein_L12-A OS=Candida auris OX=498019 GN=CAJCM15448_15470 PE=3 SV=1				0.173904	0.00574367	0.707526	0.0841315	7	High
A0A0L0P1H4	Uncharacterized protein OS=Candida auris OX=498019 GN=QG37_03074 PE=4 SV=1	B9J08_001033	YNL121C	TOM70	0.0879281	0.00573963	0.53611	0.0204263	9	High
A0A510PA17	Uncharacterized protein OS=Candida auris OX=498019 GN=CAJCM15448_46660 PE=3 SV=1				0.0237997	0.00558783	0.100525	0.046345	3	High
A0A510NZT2	Putative chromosome segregation protein SMC OS=Candida auris OX=498019 GN=CAJCM15448_07500 PE=4 SV=1				0.138104	0.00555642	0.822433	0.0450552	10	High
A0A510P389	Hypothetical_protein OS=Candida auris OX=498019 GN=CAJCM15448_21370 PE=4 SV=1				0.124759	0.00547845	2.10502	0.0864591	10	High
A0A0L0NSZ1	Superoxide dismutase [Cu-Zn] OS=Candida auris OX=498019 GN=QG37_06324 PE=3 SV=1	B9J08_001381	YJR104C	SOD1	0.35856	0.00544018	1.21609	0.0179228	6	High
A0A0L0P6R2	40S ribosomal protein S1 OS=Candida auris OX=498019 GN=RPS1 PE=3 SV=1				0.0113919	0.00526323	0.0428953	0.0600105	12	High
A0A510NYK7	Hypothetical_protein OS=Candida auris OX=498019 GN=CAJCM15448_05160 PE=4 SV=1				-0.0904798	0.00493738	0.173137	0.0303087	4	High
A0A2H1A1D8	Hydrolase_4 domain-containing protein OS=Candida auris OX=498019 GN=B9J08_001244 PE=4 SV=1	B9J08_001244	YNL320W	YNL320W	-0.04413	0.00489276	0.228591	0.0424946	5	High
A0A2H0ZEH0	Proteasome subunit alpha type-5 OS=Candida auris OX=498019 GN=B9J08_005129 PE=3 SV=1	B9J08_005129	YGR253C	PUP2	0.0483286	0.00489124	0.204832	0.0222852	7	High
A0A0L0NZY1	V-type proton ATPase subunit C OS=Candida auris OX=498019 GN=QG37_03679 PE=3 SV=1	B9J08_005285	YKL080W	VMA5	-0.0967867	0.00469939	0.433201	0.0631242	4	High
A0A2H1A616	MIF4G domain-containing protein OS=Candida auris OX=498019 GN=B9J08_000819 PE=3 SV=1	B9J08_000819	YMR125W	STO1	0.101703	0.00451543	0.74855	0.0557123	12	High
A0A5C1DP14	Histone acetyltransferase ESA1 OS=Candida auris OX=498019 GN=CAJCM15448_02740 PE=3 SV=1				0.229299	0.00448207	0.615533	0.0238343	3	High
A0A0L0P2L4	Serine threonine-protein kinase bur1 OS=Candida auris OX=498019 GN=QG37_02639 PE=3 SV=1	B9J08_000171	YPR161C	SGV1	0.0827108	0.0044757	0.425415	0.0405787	3	High
A0A510NY53	Hypothetical_protein OS=Candida auris OX=498019 GN=CAJCM15448_01790 PE=4 SV=1					0.00444444		0.0158283	1	High
A0A510NXL0	Hypothetical_protein OS=Candida auris OX=498019 GN=CAJCM15448_01440 PE=4 SV=1					0.00438982		0.0129285	1	High
A0A0L0P6C6	Aspartate--tRNA ligase OS=Candida auris OX=498019 GN=QG37_01125 PE=3 SV=1	B9J08_004993	YLL018C	DPS1	0.0171974	0.00431702	0.0952795	0.029167	9	High
A0A2H0ZM27	Tubulin beta chain OS=Candida auris OX=498019 GN=B9J08_003245 PE=3 SV=1	B9J08_003245	YFL037W	TUB2	0.0109031	0.00430108	0.0606496	0.0120218	2	High
A0A0L0P6Z8	Hypothetical_protein OS=Candida auris OX=498019 GN=CAJCM15448_12390 PE=3 SV=1				0.0385921	0.00414299	0.137174	0.0175791	3	High
A0A510NZ83	Hypothetical_protein OS=Candida auris OX=498019 GN=CAJCM15448_06510 PE=4 SV=1					0.0037676		0.0174634	3	High
A0A510P3L0	Hypothetical_protein OS=Candida auris OX=498019 GN=CAJCM15448_20500 PE=3 SV=1				-0.0368575	0.00360577	0.102004	0.0101687	2	High
A0A0L0NXX9	Uncharacterized protein OS=Candida auris OX=498019 GN=QG37_04098 PE=4 SV=1	B9J08_002676	NA	NA		0.0035461		0.00530614	1	High
A0A0L0NXM2	B30.2/SPRY domain-containing protein OS=Candida auris OX=498019 GN=QG37_04656 PE=4 SV=1	B9J08_004306	YLR015W	BRE2	0.100507	0.00345399	1.04009	0.0230518	5	High
A0A2H0ZLZ2	Uncharacterized protein OS=Candida auris OX=498019 GN=B9J08_003233 PE=4 SV=1	B9J08_003233	NA	NA		0.00341815		0.0242811	2	High
A0A0L0NNA8	Formylglycinamide ribonucleotide amidotransferase OS=Candida auris OX=498019 GN=QG37_08157 PE=3 SV=1	B9J08_001975	YGR061C	ADE6	-0.0413301	0.0033141	0.241882	0.0136137	6	High
A0A2H0ZU66	6-phosphogluconolactonase OS=Candida auris OX=498019 GN=B9J08_003809 PE=3 SV=1	B9J08_003809	YNR034W	SOL1	-0.103646	0.00330271	0.578966	0.0211253	10	High
A0A510PA54	Putative urea carboxylase-associated protein 2 OS=Candida auris OX=498019 GN=CAJCM15448_41610 PE=4 SV=1				0.0197827	0.00328985	0.165164	0.0148956	4	High
A0A0L0NU86	Mms2 protein OS=Candida auris OX=498019 GN=QG37_06151 PE=4 SV=1	B9J08_002502	YGL087C	MMS2	0.0470538	0.003213	0.135521	0.00929417	2	High
A0A0L0NNQ8	Aspartate aminotransferase OS=Candida auris OX=498019 GN=QG37_07969 PE=3 SV=1	B9J08_000460	YLR027C	AAT2	0.0105268	0.003077	0.116807	0.0233958	6	High
A0A510P0A4	Hypothetical_protein OS=Candida auris OX=498019 GN=CAJCM15448_11020 PE=3 SV=1				-0.111201	0.00300373	1.21248	0.0422195	8	High
A0A2H0ZGT7	Zn(2)-C6 fungal-type domain-containing protein OS=Candida auris OX=498019 GN=B9J08_004861 PE=4 SV=1	B9J08_004861	NA	NA	-0.103064	0.00291715	0.456437	0.0155113	3	High
A0A0L0NTE9	bVLRF1 domain-containing protein OS=Candida auris OX=498019 GN=QG37_06499 PE=3 SV=1	B9J08_001502	YDR049W	VMS1	-0.0597463	0.00291564	0.317932	0.0356675	9	High
A0A510P0X5	Hypothetical_protein OS=Candida auris OX=498019 GN=CAJCM15448_13440 PE=4 SV=1				0.00493171	0.00287599	0.0136101	0.0335323	4	High
A0A0L0NUP0	E3 ubiquitin ligase complex SCF subunit OS=Candida auris OX=498019 GN=CAJCM15448_29790 PE=3 SV=1				0.0992939	0.0028747	0.683309	0.0157486	8	High
A0A2H1A7V5	Electron transfer flavoprotein-ubiquinone oxidoreductase OS=Candida auris OX=498019 GN=B9J08_000419 PE=4 SV=1	B9J08_000419	YOR356W	CIR2	-0.0325152	0.00286517	0.38121	0.0426772	10	High
A0A0L0NV87	NTF2 domain-containing protein OS=Candida auris OX=498019 GN=QG37_05140 PE=4 SV=1	B9J08_003010	YNR051C	BRE5	0.0941972	0.00276531	0.545691	0.02242	5	High
A0A5Q7YCB7	Hypothetical_protein OS=Candida auris OX=498019 GN=CJI96_0000868 PE=4 SV=1	B9J08_001306	NA	NA	-0.085299	0.0027356	0.19793	0.0211348	1	High
A0A510P9Z9	Actin cytoskeleton-regulatory complex protein PAN1 OS=Candida auris OX=498019 GN=CAJCM15448_46560 PE=3 SV=1				0.102457	0.00267036	1.0846	0.0337911	10	High
A0A2H0ZCK0	Uncharacterized protein OS=Candida auris OX=498019 GN=B9J08_005036 PE=4 SV=1	B9J08_005036	YMR086W	SEG1	0.565774	0.0026264	0.976484	0.00472931	1	High
A0A5Q7YQG1	Methionyl-tRNA synthetase OS=Candida auris OX=498019 GN=CJI96_0005320 PE=3 SV=1	B9J08_004297	YGR264C	MES1	-0.00824943	0.00258299	0.0631089	0.0533583	12	High
A0A0L0NPX8	Putative transcription elongation factor S-II OS=Candida auris OX=498019 GN=CAJCM15448_43360 PE=4 SV=1				0.228261	0.00219587	0.324251	0.00529631	1	High
A0A0L0NZV5	GDP-mannose transporter OS=Candida auris OX=498019 GN=QG37_03471 PE=3 SV=1	B9J08_001592	YGL225W	VRG4	-0.0196554	0.00212766	0.122917	0.0176229	1	High
A0A510P398	Hypothetical_protein OS=Candida auris OX=498019 GN=CAJCM15448_21470 PE=4 SV=1				-0.0506579	0.00209837	0.576148	0.0366506	7	High
A0A2H0ZP66	Golgi apparatus membrane protein TVP18 OS=Candida auris OX=498019 GN=B9J08_004050 PE=3 SV=1	B9J08_004050	YMR071C	TVP18	0.0276636	0.00180002	0.0821342	0.00507779	2	High
A0A0L0P4T4	Uncharacterized protein OS=Candida auris OX=498019 GN=QG37_01575 PE=3 SV=1	B9J08_000728	YMR193W	MRPL24	0.00400651	0.00173922	0.00849652	0.016651	2	High
A0A2H0ZIV6	CTP_transf_like domain-containing protein OS=Candida auris OX=498019 GN=B9J08_004408 PE=3 SV=1	B9J08_004408	YGR202C	PCT1	0.343284	0.0015748	1.10579	0.00274926	3	High
A0A2H0ZZQ3	Uncharacterized protein OS=Candida auris OX=498019 GN=B9J08_001274 PE=4 SV=1	B9J08_001274	YHR158C	KEL1	-0.0395304	0.00150008	0.900573	0.015846	6	High
A0A2H0ZYQ0	Cell division control protein 31 OS=Candida auris OX=498019 GN=B9J08_001843 PE=4 SV=1	B9J08_001843	YPL173W	MRPL40	0.00176103	0.00146129	0.013998	0.0133128	17	High
A0A0L0P479	Uncharacterized protein OS=Candida auris OX=498019 GN=QG37_01706 PE=4 SV=1	B9J08_003471	YLR084C	RAX2	-0.00809997	0.00132956	0.0539397	0.0133051	11	High
A0A2H0ZCE3	Glutathione synthetase OS=Candida auris OX=498019 GN=B9J08_004998 PE=3 SV=1	B9J08_004998	YOL049W	GSH2	0.0161191	0.00126084	0.0784488	0.0187833	11	High
A0A0L0P5F9	Uncharacterized protein OS=Candida auris OX=498019 GN=QG37_01436 PE=3 SV=1	YCR071C	NA	NA	0.0787167	0.00124455	0.28928	0.0116003	5	High
A0A2H1A6V2	Mitochondrial genome maintenance protein MGM101 OS=Candida auris OX=498019 GN=B9J08_000051 PE=3 SV=1	B9J08_000051	YJR144W	MGM101	0.170505	0.00124339	0.455742	0.0059307	1	High
A0A510P238	Actin-depolymerizing factor 1 OS=Candida auris OX=498019 GN=CAJCM15448_17820 PE=3 SV=1				0.304982	0.0010369	0.697883	0.00425184	1	Medium
A0A0L0P5E3	Pyruvate carboxylase OS=Candida auris OX=498019 GN=QG37_01416 PE=4 SV=1	B9J08_005201	YBR218C	PYC2	-0.0850152	0.000902027	1.04399	0.0215247	18	High
A0A0L0NR92	Fatty acid synthase subunit beta OS=Candida auris OX=498019 GN=QG37_06992 PE=3 SV=1	B9J08_001296	YKL182W	FAS1	-0.0391251	0.000828951	0.52344	0.00799911	52	High
A0A510NZT4	Putative mannosyltransferase OS=Candida auris OX=498019 GN=CAJCM15448_09220 PE=3 SV=1				-0.0350669	0.00078937	0.15038	0.0088093	4	High
A0A2H0ZN29	Uncharacterized protein OS=Candida auris OX=498019 GN=B9J08_003651 PE=4 SV=1	B9J08_003651	NA	NA	0.0447471	0.000610435	0.351568	0.00542156	19	High
A0A510NXG5	Hypothetical_protein OS=Candida auris OX=498019 GN=CAJCM15448_00810 PE=3 SV=1				-0.0815044	0.000446478	0.299916	0.00305082	3	High
A0A0L0NUV9	Phosphotransferase OS=Candida auris OX=498019 GN=QG37_06245 PE=3 SV=1	B9J08_002566	YGL253W	HXK2	-0.148614	0.000381396	0.823169	0.00349251	15	High
A0A2H0ZDB2	AN1-type domain-containing protein OS=Candida auris OX=498019 GN=B9J08_004978 PE=4 SV=1	B9J08_004978	YNL155W	CUZ1		3.33333e-10		0	1	Medium
A0A2H1A5S5	PAN2-PAN3 deadenylation complex catalytic subunit PAN2 OS=Candida auris OX=498019 GN=PAN2 PE=3 SV=1				-0.0556465	0	0.0622084	0	2	High
A0A2H1A637	NADPH-dependent D-xylose reductase II,III OS=Candida auris OX=498019 GN=B9J08_000812 PE=4 SV=1	B9J08_000812	YHR104W	GRE3	-0.0612371	-7.33817e-05	1.38651	0.001825	15	High
A0A2H1A262	Uncharacterized protein OS=Candida auris OX=498019 GN=B9J08_001516 PE=3 SV=1	B9J08_001516	NA	NA	-0.0575001	-0.000719813	0.55887	0.00931511	11	High
A0A2H0ZMU9	RNA polymerase II subunit A C-terminal domain phosphatase OS=Candida auris OX=498019 GN=B9J08_003576 PE=4 SV=1	B9J08_003576	YMR277W	FCP1	-0.0328098	-0.000744394	0.161666	0.00481242	9	High
A0A0L0P5Z7	Ribosomal_L18e/L15P domain-containing protein OS=Candida auris OX=498019 GN=QG37_01138 PE=3 SV=1	B9J08_005005	YNL284C	MRPL10	0.0359106	-0.000915332	0.140155	0.00653375	9	High
A0A510P459	Hypothetical_protein OS=Candida auris OX=498019 GN=CAJCM15448_25220 PE=4 SV=1				-0.0957031	-0.000986194	0.208483	0.00981135	5	High
A0A5Q7YNK3	Hypothetical_protein OS=Candida auris OX=498019 GN=CJI96_0005122 PE=3 SV=1	B9J08_002568	YOL038W	PRE6	0.0979741	-0.00124244	0.396524	0.0108362	6	High
A0A2H0ZSW7	DNA topoisomerase I OS=Candida auris OX=498019 GN=B9J08_003421 PE=3 SV=1	B9J08_003421	YOL006C	TOP1	0.058376	-0.00159553	0.22216	0.00733579	2	High
A0A5C1DQM9	60S_ribosomal_protein_L17-B OS=Candida auris OX=498019 GN=CAJCM15448_09190 PE=3 SV=1				-0.0989151	-0.00160583	0.474824	0.0116536	6	High
A0A2H0ZVS8	Importin N-terminal domain-containing protein OS=Candida auris OX=498019 GN=B9J08_002467 PE=3 SV=1	B9J08_002467	YBR017C	KAP104	0.066358	-0.00175336	0.0976995	0.0104014	2	High
A0A0L0NVP0	Uncharacterized protein OS=Candida auris OX=498019 GN=QG37_05057 PE=4 SV=1	B9J08_002947	YPL118W	MRP51	-0.0585289	-0.00200375	0.492592	0.00945081	7	High
A0A0L0P898	Uncharacterized protein OS=Candida auris OX=498019 GN=QG37_00349 PE=4 SV=1				0.130833	-0.00211396	0.148222	0.0170237	1	High
A0A0L0P5N1	Atp-dependent molecular hsp90 heat shock protein 82 OS=Candida auris OX=498019 GN=CAJCM15448_11520 PE=3 SV=1				-0.000730989	-0.00220471	0.00542793	0.0166441	30	High
A0A510P4C9	Putative ribosomal protein uL30 OS=Candida auris OX=498019 GN=CAJCM15448_26020 PE=3 SV=1				-0.067816	-0.00252869	0.31377	0.0104376	3	High
A0A510PA20	Histone chaperone OS=Candida auris OX=498019 GN=CAJCM15448_39590 PE=3 SV=1				-0.113452	-0.00279546	0.99774	0.0184921	3	High
A0A2H1A1U6	M20_dimer domain-containing protein OS=Candida auris OX=498019 GN=B9J08_001402 PE=3 SV=1	B9J08_001402	NA	NA	0.0359613	-0.00319621	0.428081	0.045175	5	High
A0A0L0NQ07	ATP synthase subunit beta OS=Candida auris OX=498019 GN=QG37_07569 PE=3 SV=1	B9J08_003508	YJR121W	ATP2		-0.00338219		0.0210578	1	High
A0A510P0N5	Hypothetical_protein OS=Candida auris OX=498019 GN=CAJCM15448_12540 PE=4 SV=1				0.195297	-0.0034037	0.282196	0.0372227	5	High
A0A2H0ZEB0	Uncharacterized protein OS=Candida auris OX=498019 GN=B9J08_005047 PE=4 SV=1	B9J08_005047	YAL042W	ERV46	0.0388865	-0.0035263	0.307377	0.0312367	6	High
A0A0L0NXW8	Coproporphyrinogen oxidase OS=Candida auris OX=498019 GN=QG37_04328 PE=3 SV=1	B9J08_001161	YDR044W	HEM13	-0.040399	-0.00358943	0.27815	0.0201327	12	High
A0A0L0NYM7	Importin subunit alpha OS=Candida auris OX=498019 GN=QG37_03824 PE=3 SV=1	B9J08_004529	YNL189W	SRP1	-0.0565869	-0.00379703	0.63739	0.0157591	2	High
A0A2H0ZW92	ER membrane protein complex subunit 1 OS=Candida auris OX=498019 GN=B9J08_002056 PE=3 SV=1	B9J08_002056	YCL045C	EMC1	-0.105535	-0.00382194	0.846543	0.0480324	3	High
A0A0L0P042	Glutamine amidotransferase type-2 domain-containing protein OS=Candida auris OX=498019 GN=QG37_03183 PE=3 SV=1	B9J08_000613	YDL171C	GLT1	-0.0469907	-0.00390655	0.526114	0.0285865	25	High
A0A2H1A7D1	Uncharacterized protein OS=Candida auris OX=498019 GN=B9J08_001002 PE=3 SV=1	B9J08_001002	YBR162C	TOS1		-0.00412541		0.0130842	2	High
A0A2H0ZLC6	Uncharacterized protein OS=Candida auris OX=498019 GN=B9J08_003018 PE=3 SV=1	B9J08_003018	YMR312W	ELP6	-0.087109	-0.00427418	0.357522	0.044926	3	High
A0A2H0ZKQ0	Acyl-CoA desaturase OS=Candida auris OX=498019 GN=B9J08_002798 PE=3 SV=1	B9J08_002798	NA	NA	-0.12459	-0.00432152	0.0958734	0.00844451	2	High
A0A2H0ZD75	Uncharacterized protein OS=Candida auris OX=498019 GN=B9J08_005266 PE=4 SV=1	B9J08_005266	NA	NA	0.195759	-0.00444162	0.633499	0.0157379	3	High
A0A0L0NPL0	Peroxin-14 OS=Candida auris OX=498019 GN=QG37_08139 PE=3 SV=1	B9J08_001963	YGL153W	PEX14	0.396941	-0.00453809	0.787044	0.0160535	3	High
A0A510P7K1	Actin-related protein 8 OS=Candida auris OX=498019 GN=CAJCM15448_32910 PE=3 SV=1				0.0254461	-0.0045813	0.101824	0.0326758	7	High
A0A0L0P446	Uncharacterized protein OS=Candida auris OX=498019 GN=QG37_02023 PE=4 SV=1	B9J08_003262	NA	NA		-0.004662		0.00986083	1	High
A0A510P4E8	Hypothetical_protein OS=Candida auris OX=498019 GN=CAJCM15448_26220 PE=4 SV=1				-0.0690255	-0.00469012	0.490907	0.0182657	1	Medium
A0A510P7I0	DNA-directed RNA polymerase III subunit RPC3 OS=Candida auris OX=498019 GN=CAJCM15448_35530 PE=3 SV=1				-0.269894	-0.00486027	0.677047	0.0128643	1	High
A0A0L0NVX1	DBR1 domain-containing protein OS=Candida auris OX=498019 GN=QG37_04909 PE=4 SV=1	B9J08_003680	YKL149C	DBR1	-0.02375	-0.00498008	0.0665473	0.0525915	2	High
A0A0L0NXD8	Nsp1_C domain-containing protein OS=Candida auris OX=498019 GN=QG37_04549 PE=3 SV=1	B9J08_000921	YAR002W	NUP60	0.120074	-0.00511309	0.954597	0.0259022	3	High
A0A0L0NNN4	Peptidase A1 domain-containing protein OS=Candida auris OX=498019 GN=QG37_08093 PE=3 SV=1	B9J08_000398	YLR121C	YPS3		-0.00543901		0.0298905	2	High
A0A0L0P009	Vesicular-fusion protein SEC18 OS=Candida auris OX=498019 GN=QG37_03139 PE=3 SV=1	B9J08_000643	YBR080C	SEC18	0.0959244	-0.00554683	0.423765	0.0418964	2	High
A0A510P563	Putative putative enoyl-[acyl-carrier-protein] reductase II OS=Candida auris OX=498019 GN=CAJCM15448_25410 PE=3 SV=1				0.0380293	-0.00567613	0.167235	0.076404	7	High
A0A510P688	Glycosidase OS=Candida auris OX=498019 GN=CAJCM15448_27090 PE=3 SV=1				0.0442463	-0.00569369	0.44805	0.046747	6	High
A0A2H0ZQM1	Uncharacterized protein OS=Candida auris OX=498019 GN=B9J08_002590 PE=3 SV=1	B9J08_002590	YDL165W	CDC36		-0.0057554		0.00882811	1	High
A0A2H1A1Y2	Uncharacterized protein OS=Candida auris OX=498019 GN=B9J08_001425 PE=3 SV=1	B9J08_001425	YOR194C	TOA1	0.0690926	-0.00586797	0.329298	0.0315532	3	High
A0A510P9S6	Hypothetical_protein OS=Candida auris OX=498019 GN=CAJCM15448_38590 PE=4 SV=1					-0.0060241		0.00531767	1	High
A0A0L0NMV0	FAD-binding FR-type domain-containing protein OS=Candida auris OX=498019 GN=QG37_08283 PE=4 SV=1	B9J08_003552	YFR030W	MET10	-0.0584174	-0.00612401	0.216365	0.0256934	3	High
A0A510P5W0	Very-long-chain 3-oxoacyl-CoA synthase OS=Candida auris OX=498019 GN=CAJCM15448_31580 PE=3 SV=1				-0.104273	-0.00623431	0.525626	0.0206937	3	High
A0A2H1A7Q1	Structural maintenance of chromosomes protein 5 OS=Candida auris OX=498019 GN=B9J08_000355 PE=3 SV=1	B9J08_000355	YOL034W	SMC5	0.0797083	-0.00632296	0.144965	0.040768	1	High
A0A510P650	Metallophos domain-containing protein OS=Candida auris OX=498019 GN=CAJCM15448_31570 PE=3 SV=1				0.092827	-0.00643777	0.238787	0.0435515	1	High
A0A510PAQ0	Phospholipid-transporting ATPase OS=Candida auris OX=498019 GN=CAJCM15448_46000 PE=3 SV=1				0.205667	-0.00655431	1.02106	0.0610902	1	High
A0A2H0ZE15	Serine/threonine-protein phosphatase OS=Candida auris OX=498019 GN=B9J08_004950 PE=3 SV=1	B9J08_004950	YML057W	CMP2	0.0274014	-0.00664943	0.33171	0.256435	8	High
A0A510NZL3	4-alpha-glucanotransferase OS=Candida auris OX=498019 GN=CAJCM15448_08470 PE=4 SV=1				-0.0586569	-0.00678	1.50337	0.0834711	14	High
A0A2H0ZD52	60S ribosomal protein L20-A OS=Candida auris OX=498019 GN=B9J08_005230 PE=3 SV=1	B9J08_005230	NA	NA	-0.0478012	-0.00699915	0.538217	0.0716389	11	High
A0A0L0P4S8	Cytochrome c oxidase subunit 9, mitochondrial OS=Candida auris OX=498019 GN=QG37_02135 PE=3 SV=1	YDL067C	NA	NA	-0.00521921	-0.00700483	0.0115041	0.0400049	2	High
A0A2H0ZNR0	Uncharacterized protein OS=Candida auris OX=498019 GN=B9J08_003573 PE=3 SV=1	B9J08_003573	YMR278W	PRM15	0.00528885	-0.00701742	0.0381287	0.087805	7	High
A0A5C1DQ17	60S_ribosomal_protein_L4-A OS=Candida auris OX=498019 GN=CAJCM15448_07420 PE=3 SV=1				0.0183051	-0.00704374	0.0723401	0.0943762	10	High
A0A2H1A144	Kri1_C domain-containing protein OS=Candida auris OX=498019 GN=B9J08_001163 PE=3 SV=1	B9J08_001163	YNL308C	KRI1	0.489152	-0.00708592	0.432198	0.0515471	2	High
A0A2H0ZM75	Uncharacterized protein OS=Candida auris OX=498019 GN=B9J08_003328 PE=4 SV=1	B9J08_003328	YKR008W	RSC4	0.0622706	-0.00713488	0.690794	0.0556676	12	High
A0A2H1A5J7	Peptidyl-prolyl cis-trans isomerase OS=Candida auris OX=498019 GN=B9J08_000648 PE=3 SV=1	B9J08_000648	YDR304C	CPR5	0.0376136	-0.00721837	0.408057	0.137012	6	High
A0A5C1DWH3	Eukaryotic translation initiation factor 6 OS=Candida auris OX=498019 GN=TIF6 PE=3 SV=1				0.066965	-0.00732209	0.246579	0.0333783	1	High
A0A510P4C7	Hypothetical_protein OS=Candida auris OX=498019 GN=CAJCM15448_26250 PE=4 SV=1				0.062442	-0.00733855	0.99678	0.232673	9	High
A0A2H1A613	MHD domain-containing protein OS=Candida auris OX=498019 GN=B9J08_000518 PE=3 SV=1	B9J08_000518	YBR288C	APM3	0.488333	-0.00779037	0.542561	0.023189	1	High
A0A2H1A5J4	Protein FYV4, mitochondrial OS=Candida auris OX=498019 GN=B9J08_000649 PE=3 SV=1	B9J08_000649	YHR059W	FYV4	-0.0292914	-0.00788955	0.182794	0.0412339	2	High
A0A510PBR4	Eukaryotic translation initiation factor 3 subunit I OS=Candida auris OX=498019 GN=TIF34 PE=3 SV=1				0.0950667	-0.00800591	0.504397	0.103518	4	High
A0A5C1DV44	Hypothetical_protein OS=Candida auris OX=498019 GN=CAJCM15448_32590 PE=4 SV=1				-0.0721516	-0.00806134	0.2694	0.0713355	8	High
A0A2H0ZWS4	FACT complex subunit OS=Candida auris OX=498019 GN=B9J08_002224 PE=3 SV=1	B9J08_002224	YGL207W	SPT16	-0.0574558	-0.00813275	0.258959	0.0315698	19	High
A0A2H0ZLW8	Uncharacterized protein OS=Candida auris OX=498019 GN=B9J08_002900 PE=4 SV=1	B9J08_002900	YBR238C	YBR238C	-0.163925	-0.00813397	1.61437	0.0149691	2	High
A0A510P769	Hypothetical_protein OS=Candida auris OX=498019 GN=CAJCM15448_36420 PE=4 SV=1				0.0581317	-0.00816326	0.143658	0.0396622	3	High
A0A510P7C6	Hypothetical_protein OS=Candida auris OX=498019 GN=CAJCM15448_33800 PE=4 SV=1				-0.0993377	-0.00831947	0.255316	0.0659351	3	High
A0A2H0ZGL6	Uncharacterized protein OS=Candida auris OX=498019 GN=B9J08_004796 PE=4 SV=1	B9J08_004796	YBR119W	MUD1		-0.00875821		0.0362692	2	High
A0A0L0NX12	Uncharacterized protein OS=Candida auris OX=498019 GN=QG37_04955 PE=4 SV=1	YKL006C-A	NA	NA	-0.0508788	-0.00888701	0.128851	0.0199933	1	High
A0A510PB43	Flap endonuclease 1 OS=Candida auris OX=498019 GN=FEN1 PE=3 SV=1				-0.166281	-0.00902747	0.789796	0.0844916	7	High
A0A510P6R3	Histone deacetylase OS=Candida auris OX=498019 GN=CAJCM15448_33870 PE=3 SV=1				0.594158	-0.00936673	1.36218	0.0743778	2	High
A0A0L0NWG1	Uncharacterized protein OS=Candida auris OX=498019 GN=QG37_04394 PE=4 SV=1	B9J08_004466	NA	NA	-0.0549146	-0.00963773	0.30179	0.0750003	10	High
A0A5Q7YBS4	Hypothetical_protein OS=Candida auris OX=498019 GN=CJI96_0000789 PE=3 SV=1	B9J08_002955	YJL154C	VPS35	-0.00893522	-0.00967206	0.191469	0.0639149	3	High
A0A2H0ZNV2	Phospho-2-dehydro-3-deoxyheptonate aldolase OS=Candida auris OX=498019 GN=B9J08_003882 PE=3 SV=1	B9J08_003882	YBR249C	ARO4	0.163978	-0.00973073	0.511252	0.0545648	5	High
A0A0L0NNG2	Uncharacterized protein OS=Candida auris OX=498019 GN=QG37_08166 PE=3 SV=1	B9J08_000491	YML054C	CYB2	0.0411641	-0.00982499	0.22901	0.0514081	3	High
A0A0L0P4E0	Uncharacterized protein OS=Candida auris OX=498019 GN=QG37_01765 PE=3 SV=1	B9J08_003435	YOR362C	PRE10	0.0909942	-0.00999122	0.486528	0.122135	5	High
A0A510P982	Hypothetical_protein OS=Candida auris OX=498019 GN=CAJCM15448_43740 PE=4 SV=1				-0.151749	-0.0100167	0.413778	0.0333155	1	High
A0A5Q7YGR3	Hypothetical_protein OS=Candida auris OX=498019 GN=CJI96_0002641 PE=3 SV=1	B9J08_001533	NA	NA	0.238703	-0.0102339	1.03493	0.0391614	2	High
A0A2H0ZLI1	Uncharacterized protein OS=Candida auris OX=498019 GN=B9J08_003079 PE=4 SV=1	B9J08_003079	YKL073W	LHS1	0.0225359	-0.0102555	0.19906	0.125763	21	High
A0A2H0ZV96	APS kinase OS=Candida auris OX=498019 GN=B9J08_002351 PE=4 SV=1	B9J08_002351	YJR010W	MET3	0.300101	-0.0103171	0.57055	0.0787086	3	High
A0A510PBH4	Hypothetical_protein OS=Candida auris OX=498019 GN=CAJCM15448_49780 PE=3 SV=1				0.0816765	-0.0103978	0.263886	0.036336	1	High
A0A510NXH9	Hypothetical_protein OS=Candida auris OX=498019 GN=CAJCM15448_01120 PE=4 SV=1				0.129315	-0.010479	0.695864	0.0351132	1	High
A0A5C1DSR1	Succinate dehydrogenase assembly factor 2, mitochondrial OS=Candida auris OX=498019 GN=CAJCM15448_23340 PE=3 SV=1				0.123182	-0.0106756	1.03452	0.0677009	4	High
A0A510P793	Transcription elongation factor Spt6 OS=Candida auris OX=498019 GN=CAJCM15448_30390 PE=3 SV=1				-0.0800879	-0.0108246	1.11067	0.0520456	18	High
A0A510P281	Uncharacterized protein OS=Candida auris OX=498019 GN=CAJCM15448_15600 PE=4 SV=1				-0.0506552	-0.0109167	1.29833	0.502985	1	High
A0A510PAZ6	5'-3' exonuclease OS=Candida auris OX=498019 GN=CAJCM15448_43190 PE=4 SV=1				0.021129	-0.0109368	0.502775	0.0802078	20	High
A0A2H0ZDU4	CID domain-containing protein OS=Candida auris OX=498019 GN=B9J08_005500 PE=4 SV=1	B9J08_005500	YDR228C	PCF11	0.0568655	-0.0109809	0.280852	0.105351	6	High
A0A510P610	3'(2'),5'-bisphosphate nucleotidase OS=Candida auris OX=498019 GN=CAJCM15448_28110 PE=3 SV=1				0.0487454	-0.0110351	0.314465	0.113538	8	High
A0A0L0NYC6	Enhancer of polycomb-like protein OS=Candida auris OX=498019 GN=QG37_03988 PE=3 SV=1	B9J08_002679	YFL024C	EPL1		-0.0111675		0.0279387	1	High
A0A510P9E4	Hypothetical_protein OS=Candida auris OX=498019 GN=CAJCM15448_41930 PE=4 SV=1				0.262092	-0.0113761	1.07811	0.0555883	2	High
A0A510PA39	Class E vacuolar protein-sorting machinery protein HSE1 OS=Candida auris OX=498019 GN=CAJCM15448_46920 PE=3 SV=1				0.0423123	-0.0113935	0.0821328	0.0560435	3	High
A0A0L0P0L8	Hypothetical_protein OS=Candida auris OX=498019 GN=CAJCM15448_32220 PE=4 SV=1				0.0813605	-0.0115313	0.431024	0.0532799	1	High
A0A510P3C5	Adenylyl-sulfate kinase OS=Candida auris OX=498019 GN=CAJCM15448_22580 PE=3 SV=1				0.0792412	-0.0116915	0.354344	0.0721296	4	High
A0A2H0ZGC5	NADPH--cytochrome P450 reductase OS=Candida auris OX=498019 GN=NCP1 PE=3 SV=1				0.0100517	-0.011931	0.137073	0.122616	9	High
A0A510NZ21	Putative ribosomal protein bS18 OS=Candida auris OX=498019 GN=CAJCM15448_06740 PE=3 SV=1				0.215183	-0.0119766	0.66032	0.0333516	6	High
A0A5Q7YIJ3	Hypothetical_protein OS=Candida auris OX=498019 GN=CJI96_0003129 PE=3 SV=1	B9J08_001286	YMR089C	YTA12	-0.0929864	-0.0120882	0.66893	0.226418	10	High
A0A5C1DSG5	60S_ribosomal_protein_L10a OS=Candida auris OX=498019 GN=CAJCM15448_26880 PE=3 SV=1				-0.116776	-0.0121278	0.603228	0.0996775	7	High
A0A2H0ZWH5	Histidinol-phosphatase OS=Candida auris OX=498019 GN=B9J08_002114 PE=3 SV=1	B9J08_002114	YFR025C	HIS2	-0.114895	-0.0122157	0.50382	0.104887	7	High
A0A510P178	5'/3'-nucleotidase_SurE OS=Candida auris OX=498019 GN=CAJCM15448_14560 PE=4 SV=1				-0.150195	-0.0124654	0.172627	0.0433646	3	High
A0A0L0P290	60s ribosomal protein l28 OS=Candida auris OX=498019 GN=QG37_02421 PE=3 SV=1	B9J08_000346	YGL103W	RPL28	-0.0644226	-0.0126678	0.558487	0.16462	11	High
A0A2H0ZTM4	Dipeptidyl peptidase 3 OS=Candida auris OX=498019 GN=B9J08_003662 PE=3 SV=1	B9J08_003662	YOL057W	YOL057W	0.00561476	-0.0126817	0.0373745	0.164564	22	High
A0A2H0ZDR9	U6 snRNA-associated Sm-like protein LSm5 OS=Candida auris OX=498019 GN=LSM5 PE=3 SV=1				0.0256868	-0.0127449	0.0794856	0.0820693	1	High
A0A510P169	Hypothetical_protein OS=Candida auris OX=498019 GN=CAJCM15448_13210 PE=4 SV=1				0.0890764	-0.0129241	0.347892	0.0477165	3	High
A0A2H1A886	Uncharacterized protein OS=Candida auris OX=498019 GN=B9J08_000182 PE=4 SV=1	B9J08_000182	YOR091W	TMA46	-0.0579893	-0.0129343	0.286968	0.0540044	3	High
A0A510NZC8	Alpha-aminoadipate reductase OS=Candida auris OX=498019 GN=CAJCM15448_07840 PE=3 SV=1				-0.0812304	-0.01304	1.31086	0.152672	15	High
A0A510NXU0	Hypothetical_protein OS=Candida auris OX=498019 GN=CAJCM15448_00600 PE=3 SV=1				0.0258102	-0.0131175	0.240774	0.146558	10	High
A0A2H0ZDQ0	Cysteine synthase OS=Candida auris OX=498019 GN=B9J08_005428 PE=4 SV=1	B9J08_005428	NA	NA	-0.0816456	-0.0132051	0.613875	0.107668	4	High
A0A0L0NZP8	DAGKc domain-containing protein OS=Candida auris OX=498019 GN=QG37_04013 PE=4 SV=1	B9J08_002662	NA	NA	0.0292844	-0.0132827	0.140775	0.137939	2	High
A0A2H1A5Q8	60S acidic ribosomal protein P0 OS=Candida auris OX=498019 GN=B9J08_000711 PE=3 SV=1	B9J08_000711	YLR340W	RPP0	0.0656377	-0.0134331	0.243571	0.0351332	6	High
A0A2H1A6M6	Biotin carboxylase OS=Candida auris OX=498019 GN=B9J08_001018 PE=4 SV=1	B9J08_001018	YNR016C	ACC1	-0.0628726	-0.0134582	0.237443	0.0847275	24	High
A0A510P6R8	Hypothetical_protein OS=Candida auris OX=498019 GN=CAJCM15448_31600 PE=4 SV=1				-0.0597862	-0.0135567	0.796993	0.0839629	4	High
A0A0L0NZG8	Uncharacterized protein OS=Candida auris OX=498019 GN=QG37_03697 PE=4 SV=1	B9J08_005267	NA	NA	0.113871	-0.0135938	0.211212	0.0504611	3	High
A0A510P7D7	Hypothetical_protein OS=Candida auris OX=498019 GN=CAJCM15448_37050 PE=3 SV=1				-0.0050972	-0.0136465	0.0148064	0.0598887	6	High
A0A5Q7YEQ5	Hypothetical_protein OS=Candida auris OX=498019 GN=CJI96_0001815 PE=4 SV=1	B9J08_003278	YMR043W	MCM1	0.177984	-0.0140562	0.298049	0.0716845	2	High
A0A0L0P2W9	Uncharacterized protein OS=Candida auris OX=498019 GN=QG37_02228 PE=4 SV=1	B9J08_002911	YDR373W	FRQ1	-0.0576984	-0.0142736	0.314184	0.0594014	3	High
A0A2H1A6T3	Mitochondrial presequence protease OS=Candida auris OX=498019 GN=B9J08_000037 PE=3 SV=1	B9J08_000037	YDR430C	CYM1	-0.173885	-0.0149043	1.50406	0.0735933	7	High
A0A0L0NZ87	D-arabinono-1,4-lactone oxidase OS=Candida auris OX=498019 GN=CAJCM15448_44460 PE=3 SV=1				-0.108313	-0.0149229	0.777239	1.80823	4	High
A0A510P1F8	Glucose-6-phosphate 1-epimerase OS=Candida auris OX=498019 GN=CAJCM15448_15280 PE=3 SV=1				-0.0551447	-0.0151982	0.950242	0.195784	10	High
A0A2H0ZNM3	Uncharacterized protein OS=Candida auris OX=498019 GN=B9J08_003854 PE=3 SV=1	B9J08_003854	YLR206W	ENT2	0.0137482	-0.0153031	0.118544	0.272966	4	High
A0A0L0NVM7	Uncharacterized protein OS=Candida auris OX=498019 GN=QG37_04992 PE=3 SV=1	B9J08_004217	YHR064C	SSZ1	0.108829	-0.0153195	0.297176	0.0404547	10	High
A0A510P1P8	Hypothetical_protein OS=Candida auris OX=498019 GN=CAJCM15448_16220 PE=3 SV=1				0.239024	-0.015625	0.506381	0.0446006	1	High
A0A2H0ZM68	Uncharacterized protein OS=Candida auris OX=498019 GN=B9J08_003285 PE=4 SV=1	B9J08_003285	YGR037C	ACB1	0.203129	-0.0157667	1.67775	0.199317	4	High
A0A510P2R9	Hypothetical_protein OS=Candida auris OX=498019 GN=CAJCM15448_20380 PE=4 SV=1				-0.0650125	-0.015797	0.177002	0.259761	4	High
A0A2H0ZJ17	Protein kinase domain-containing protein OS=Candida auris OX=498019 GN=B9J08_004116 PE=3 SV=1	B9J08_004116	YIL035C	CKA1	-0.0677129	-0.0160119	0.635919	0.0879793	6	High
A0A2H0ZG61	Uncharacterized protein OS=Candida auris OX=498019 GN=B9J08_004642 PE=4 SV=1	B9J08_004642	YBR216C	YBP1	0.224585	-0.0161359	0.948394	0.128602	2	High
A0A2H1A012	Lysine--tRNA ligase OS=Candida auris OX=498019 GN=B9J08_001878 PE=3 SV=1	B9J08_001878	YDR037W	KRS1	-0.0126448	-0.0161461	0.0796909	0.198343	12	High
A0A2H0ZZI2	Response regulatory domain-containing protein OS=Candida auris OX=498019 GN=B9J08_001300 PE=4 SV=1	B9J08_001300	YHR206W	SKN7	0.183912	-0.0162199	0.823445	0.108931	4	High
A0A510P0J1	FK506-binding protein OS=Candida auris OX=498019 GN=CAJCM15448_11920 PE=3 SV=1				0.0586034	-0.0163226	0.240147	0.297176	9	High
A0A5C1DR86	Malate synthase OS=Candida auris OX=498019 GN=CAJCM15448_23250 PE=4 SV=1				-0.0923648	-0.0163387	0.522127	0.12487	21	High
A0A2H0ZGL4	Uncharacterized protein OS=Candida auris OX=498019 GN=B9J08_004476 PE=4 SV=1	B9J08_004476	NA	NA	0.056084	-0.0163526	0.113912	0.125029	1	Medium
A0A510NYB3	Hypothetical_protein OS=Candida auris OX=498019 GN=CAJCM15448_02400 PE=4 SV=1				0.482296	-0.0165289	1.57856	0.0661212	1	High
A0A510P5P1	Hypothetical_protein OS=Candida auris OX=498019 GN=CAJCM15448_29030 PE=4 SV=1					-0.0166952		0.0899864	1	High
A0A510NZW9	Putative UV excision repair protein Rad23 OS=Candida auris OX=498019 GN=CAJCM15448_09750 PE=4 SV=1				-0.054001	-0.0170732	0.147302	0.119271	2	High
A0A510PB03	Hypothetical_protein OS=Candida auris OX=498019 GN=CAJCM15448_44810 PE=4 SV=1				-0.0580958	-0.0171558	0.18577	0.0726384	1	High
A0A0L0P3Y8	Nadh-ubiquinone oxidoreductase kDa mitochondrial OS=Candida auris OX=498019 GN=QG37_01957 PE=3 SV=1	B9J08_003300	NA	NA	0.00738773	-0.0172487	0.0978559	0.137519	10	High
A0A510PBM4	60S_ribosomal_protein_L9-B OS=Candida auris OX=498019 GN=CAJCM15448_50290 PE=3 SV=1				-0.0877147	-0.0174317	0.154067	0.0534424	8	High
A0A0L0NQV1	Heat shock protein mitochondrial OS=Candida auris OX=498019 GN=QG37_07301 PE=3 SV=1	B9J08_000276	YLR369W	SSQ1	0.162805	-0.017486	0.65462	0.12716	27	High
A0A5C1DWG8	UDP-N-acetylglucosamine transferase subunit ALG13 OS=Candida auris OX=498019 GN=ALG13 PE=3 SV=1					-0.0176678		0.0529574	1	Medium
A0A0L0P050	Ubiquitin-activating enzyme E1-like OS=Candida auris OX=498019 GN=QG37_03223 PE=3 SV=1	B9J08_000588	YDR390C	UBA2	0.0041949	-0.0177697	0.013688	0.0961808	3	High
A0A2H0ZN80	40S ribosomal protein S27 OS=Candida auris OX=498019 GN=B9J08_003695 PE=3 SV=1	B9J08_003695	YHR021C	RPS27B	-0.051027	-0.0177814	0.351808	0.123188	1	High
A0A510P133	Coronin OS=Candida auris OX=498019 GN=CAJCM15448_11700 PE=3 SV=1				0.177746	-0.0179214	1.09129	0.54943	5	High
A0A510P3V5	Protein BIG1 OS=Candida auris OX=498019 GN=CAJCM15448_21210 PE=3 SV=1					-0.0182648		0.0455599	1	High
A0A0L0P658	Seryl-tRNA synthetase OS=Candida auris OX=498019 GN=QG37_01206 PE=4 SV=1	B9J08_000522	YHR011W	DIA4	0.10467	-0.0185148	0.512397	0.0909692	6	High
A0A2H1A075	Aa_trans domain-containing protein OS=Candida auris OX=498019 GN=B9J08_001929 PE=3 SV=1	B9J08_001929	YER119C	AVT6	-0.0931806	-0.0185478	1.5196	0.279894	1	High
A0A0L0NS36	Uncharacterized protein OS=Candida auris OX=498019 GN=QG37_06817 PE=3 SV=1				0.0943396	-0.0186667	0.33236	0.209296	2	High
A0A510PAI9	Hypothetical_protein OS=Candida auris OX=498019 GN=CAJCM15448_45400 PE=4 SV=1				0.236034	-0.0186916	0.474786	0.1251	1	High
A0A2H1A0L0	5'/3'-nucleotidase SurE OS=Candida auris OX=498019 GN=B9J08_001613 PE=4 SV=1	B9J08_001613	NA	NA	0.0520234	-0.0187079	0.342165	0.147269	8	High
A0A2H1A6L8	Uncharacterized protein OS=Candida auris OX=498019 GN=B9J08_001014 PE=4 SV=1	B9J08_001014	YNR017W	TIM23	0.162949	-0.0187259	0.250297	0.0924097	1	High
A0A5C1DX24	PRA1 family protein OS=Candida auris OX=498019 GN=CAJCM15448_32450 PE=3 SV=1				-0.260693	-0.0188016	0.538517	0.155279	2	High
A0A510P7B8	Hypothetical_protein OS=Candida auris OX=498019 GN=CAJCM15448_36820 PE=4 SV=1					-0.0189633		0.226888	1	High
A0A2H0ZJQ5	Protein disulfide-isomerase domain OS=Candida auris OX=498019 GN=B9J08_004361 PE=4 SV=1	B9J08_004361	YOR288C	MPD1	-0.0153447	-0.0193125	0.180918	0.229897	2	High
A0A2H1A8B6	Chaperone DnaK OS=Candida auris OX=498019 GN=B9J08_000276 PE=3 SV=1	B9J08_000276	YLR369W	SSQ1	-0.0425213	-0.0196714	0.366242	0.302112	11	High
A0A2H0ZVV6	Proteasome subunit beta OS=Candida auris OX=498019 GN=B9J08_002550 PE=3 SV=1	B9J08_002550	YFR050C	PRE4	-0.119697	-0.0197023	1.76567	0.214919	4	High
A0A2H1A1X5	Uncharacterized protein OS=Candida auris OX=498019 GN=B9J08_001427 PE=3 SV=1	B9J08_001427	YNL243W	SLA2	-0.112957	-0.0198847	0.302042	0.105293	3	High
A0A510P5Q7	Putative riboflavin synthase, alpha subunit OS=Candida auris OX=498019 GN=CAJCM15448_30960 PE=4 SV=1				-0.0549336	-0.0198997	1.21689	0.382428	9	High
A0A2H0ZX55	Peroxidase OS=Candida auris OX=498019 GN=B9J08_002366 PE=3 SV=1	B9J08_002366	YKR066C	CCP1	-0.100216	-0.0201906	0.73645	0.128005	4	High
A0A2H0ZDU9	SAM_MT_RSMB_NOP domain-containing protein OS=Candida auris OX=498019 GN=B9J08_005481 PE=3 SV=1	B9J08_005481	YBL024W	NCL1	0.0501336	-0.0202351	0.187301	0.0849652	16	High
A0A510P0Y6	Hypothetical_protein OS=Candida auris OX=498019 GN=CAJCM15448_13650 PE=4 SV=1				-0.224099	-0.0202622	0.274968	0.0605173	1	High
A0A5Q7YBP4	1,4-alpha-glucan-branching enzyme OS=Candida auris OX=498019 GN=CJI96_0000816 PE=3 SV=1	B9J08_002986	YEL011W	GLC3	-0.0123791	-0.0204992	0.0709138	0.134656	16	High
A0A0L0NQS4	Uncharacterized protein OS=Candida auris OX=498019 GN=QG37_07311 PE=3 SV=1	YBR191W	NA	NA	-0.060454	-0.0205798	0.358145	0.225914	9	High
A0A2H0ZRU8	DNA helicase OS=Candida auris OX=498019 GN=B9J08_002984 PE=4 SV=1	B9J08_002984	YMR106C	YKU80	-0.174367	-0.0206005	0.525579	0.274534	5	High
A0A0L0NVU2	37S ribosomal protein S25, mitochondrial OS=Candida auris OX=498019 GN=QG37_05051 PE=4 SV=1	B9J08_004185	YIL093C	RSM25	0.0641251	-0.0207259	0.353909	0.264025	6	High
A0A2H0ZGR3	Cell division control protein 10 OS=Candida auris OX=498019 GN=B9J08_004834 PE=3 SV=1	B9J08_004834	YCR002C	CDC10	0.393235	-0.0208168	1.10038	0.0807789	3	High
A0A0L0P4B1	4-aminobutyrate aminotransferase OS=Candida auris OX=498019 GN=QG37_01740 PE=3 SV=1	B9J08_000863	YGR019W	UGA1	-0.102963	-0.0208588	0.782177	0.174699	7	High
A0A510PA57	Hypothetical_protein OS=Candida auris OX=498019 GN=CAJCM15448_45970 PE=4 SV=1				0.00457516	-0.0208648	0.017598	0.904128	6	High
A0A2H0ZFC0	Guanine nucleotide-binding protein subunit beta-like protein OS=Candida auris OX=498019 GN=B9J08_005458 PE=4 SV=1	B9J08_005458	YMR116C	ASC1	-0.0953098	-0.0208874	0.824803	0.371707	6	High
A0A510NZC9	Hypothetical_protein OS=Candida auris OX=498019 GN=CAJCM15448_07330 PE=4 SV=1				0.000569801	-0.020907	0.000933382	0.0696934	2	High
A0A2H0ZFX8	Carboxypeptidase OS=Candida auris OX=498019 GN=B9J08_004572 PE=3 SV=1	B9J08_004572	YBR139W	YBR139W	-0.110023	-0.0209388	0.883464	0.137518	6	High
A0A510NZH0	Hypothetical_protein OS=Candida auris OX=498019 GN=CAJCM15448_08250 PE=4 SV=1				0.60419	-0.0212061	1.04853	0.136594	1	High
A0A510P5Z9	Proteasome subunit beta OS=Candida auris OX=498019 GN=CAJCM15448_30970 PE=3 SV=1				0.0657035	-0.0212825	0.874572	0.113592	3	High
A0A2H0ZMS0	BRO1 domain-containing protein OS=Candida auris OX=498019 GN=B9J08_003197 PE=4 SV=1	B9J08_003197	YOR275C	RIM20	-0.18932	-0.0213371	0.798012	0.103261	1	High
A0A0L0P2A7	Uncharacterized protein OS=Candida auris OX=498019 GN=QG37_03085 PE=4 SV=1	B9J08_001041	NA	NA	0.333019	-0.0213951	0.910362	0.120478	1	High
A0A2H1A331	Methionine-tRNA ligase, beta subunit OS=Candida auris OX=498019 GN=B9J08_000351 PE=4 SV=1	B9J08_000351	YGL105W	ARC1	-0.00359172	-0.0214453	0.024159	0.112129	9	High
A0A510P5X4	Hypothetical_protein OS=Candida auris OX=498019 GN=CAJCM15448_29730 PE=4 SV=1				-0.0542321	-0.0215027	0.426942	0.0877127	5	High
A0A0L0P808	N-acetyltransferase domain-containing protein OS=Candida auris OX=498019 GN=QG37_00309 PE=4 SV=1	B9J08_002076	NA	NA	-0.0995537	-0.0216074	1.17685	0.131107	4	High
A0A0L0P8H0	Uncharacterized protein OS=Candida auris OX=498019 GN=QG37_00435 PE=4 SV=1	B9J08_000478	NA	NA	0.0558907	-0.0216575	0.521888	0.0885827	3	High
A0A2H0ZCC2	UBC core domain-containing protein OS=Candida auris OX=498019 GN=B9J08_004973 PE=4 SV=1	B9J08_004973	YER100W	UBC6	-0.182801	-0.0220162	0.562747	0.384869	1	High
A0A2H0ZH52	Pyridoxal 5'-phosphate synthase OS=Candida auris OX=498019 GN=B9J08_004837 PE=4 SV=1	B9J08_004837	YBR035C	PDX3	-0.0750581	-0.0220509	0.626239	0.282605	5	High
A0A2H0ZD61	PSP1 C-terminal domain-containing protein OS=Candida auris OX=498019 GN=B9J08_005260 PE=4 SV=1	B9J08_005260	YDR505C	PSP1	0.0587651	-0.0223502	0.382142	0.105822	5	High
A0A0L0P609	Uncharacterized protein OS=Candida auris OX=498019 GN=QG37_01547 PE=4 SV=1	B9J08_000705	YDR091C	RLI1	-0.154078	-0.0225701	0.589555	0.0590976	6	High
A0A2H1A664	CN hydrolase domain-containing protein OS=Candida auris OX=498019 GN=B9J08_000845 PE=4 SV=1	B9J08_000845	YJL126W	NIT2	0.0971412	-0.0227633	1.29305	0.26882	4	High
A0A510NZ94	Chaperone protein DnaK OS=Candida auris OX=498019 GN=CAJCM15448_06930 PE=3 SV=1				0.0701636	-0.0228282	1.41031	0.237672	24	High
A0A510P8A8	Geranylgeranyl transferase type-2 subunit alpha OS=Candida auris OX=498019 GN=CAJCM15448_40420 PE=3 SV=1				-0.138384	-0.0228784	1.53067	0.111321	4	High
A0A510P7C3	Putative ribosomal protein bL17 OS=Candida auris OX=498019 GN=CAJCM15448_32110 PE=3 SV=1				0.0138425	-0.0229165	0.134605	0.535138	6	High
A0A0L0P0H9	Pyrophosphate phospho-hydrolase OS=Candida auris OX=498019 GN=CAJCM15448_31450 PE=3 SV=1				-0.0161205	-0.0230195	0.0929255	0.735371	8	High
A0A0L0P676	DNA-directed RNA polymerases I and III subunit RPAC1 OS=Candida auris OX=498019 GN=QG37_01145 PE=3 SV=1	B9J08_005010	YPR110C	RPC40	-0.0975558	-0.0230214	0.445839	0.151842	6	High
A0A0L0NQL1	Thiamine_BP domain-containing protein OS=Candida auris OX=498019 GN=QG37_07485 PE=3 SV=1	B9J08_004832	YBL001C	ECM15	-0.0020827	-0.0231775	0.0114651	0.280427	5	High
A0A0L0P1U1	Pyr_redox_2 domain-containing protein OS=Candida auris OX=498019 GN=QG37_02781 PE=4 SV=1	B9J08_000850	YNR074C	AIF1	0.00505642	-0.0231819	0.0282162	0.149033	6	High
A0A510P6S7	Hypothetical_protein OS=Candida auris OX=498019 GN=CAJCM15448_35040 PE=3 SV=1				0.0771743	-0.0232387	0.259889	0.307531	7	High
A0A2H0ZP12	Uncharacterized protein OS=Candida auris OX=498019 GN=B9J08_003995 PE=3 SV=1	B9J08_003995	YEL062W	NPR2		-0.0233546		0.0962866	1	High
A0A510P2L9	Hypothetical_protein OS=Candida auris OX=498019 GN=CAJCM15448_19820 PE=3 SV=1				0.0323182	-0.0235389	0.104084	0.232365	7	High
A0A5C1DU18	Chromatin modification-related protein EAF6 OS=Candida auris OX=498019 GN=CAJCM15448_20800 PE=3 SV=1					-0.0236419		0.0401386	1	Medium
A0A0L0P1V6	Uncharacterized protein OS=Candida auris OX=498019 GN=QG37_02787 PE=4 SV=1				-0.17992	-0.0236427	0.838968	0.047119	1	Medium
A0A2H0ZY21	Uncharacterized protein OS=Candida auris OX=498019 GN=B9J08_001642 PE=3 SV=1	B9J08_001642	YLL029W	FRA1	-0.0127944	-0.0239486	0.136808	0.66808	21	High
A0A2H1A4E6	Uncharacterized protein OS=Candida auris OX=498019 GN=B9J08_000827 PE=4 SV=1	B9J08_000827	YJR142W	YJR142W	-0.0760171	-0.0241863	0.207563	0.110639	2	High
A0A510P2T5	Protoporphyrinogen oxidase OS=Candida auris OX=498019 GN=CAJCM15448_20540 PE=3 SV=1				0.0604833	-0.0243008	0.201716	0.0681544	2	High
A0A2H0ZN60	Uncharacterized protein OS=Candida auris OX=498019 GN=B9J08_003675 PE=4 SV=1	B9J08_003675	YPR129W	SCD6	0.317881	-0.0244186	0.269728	0.0501469	1	High
A0A2H0ZSM9	Uncharacterized protein OS=Candida auris OX=498019 GN=B9J08_003274 PE=3 SV=1	B9J08_003274	YML025C	YML6	-0.0464964	-0.0246999	0.525172	0.297656	9	High
A0A2H0ZVR7	Alanine--glyoxylate aminotransferase OS=Candida auris OX=498019 GN=B9J08_002519 PE=3 SV=1	B9J08_002519	YFL030W	AGX1	-0.309233	-0.0247311	0.503954	0.114688	5	High
A0A2H0ZHH2	PfkB domain-containing protein OS=Candida auris OX=498019 GN=B9J08_004663 PE=4 SV=1	B9J08_004663	YCR019W	MAK32	-0.178616	-0.025	0.637177	0.0792898	1	Medium
A0A510PB63	DNA topoisomerase 2 OS=Candida auris OX=498019 GN=CAJCM15448_48800 PE=3 SV=1				0.00637681	-0.0250871	0.0145816	0.0948448	3	High
A0A2H1A7S6	AB hydrolase-1 domain-containing protein OS=Candida auris OX=498019 GN=B9J08_000389 PE=4 SV=1	B9J08_000389	NA	NA	0.0228826	-0.025205	0.0555275	0.074852	3	High
A0A0L0P6W9	TRUD domain-containing protein OS=Candida auris OX=498019 GN=QG37_00778 PE=3 SV=1	B9J08_003826	YOR243C	PUS7	0.101422	-0.0256492	1.29164	0.167924	4	High
A0A2H0ZLZ3	Uncharacterized protein OS=Candida auris OX=498019 GN=B9J08_003246 PE=3 SV=1	B9J08_003246	NA	NA	0.0328791	-0.0256857	0.171205	0.177664	3	High
A0A510P6L9	Actin-related protein 2/3 complex subunit OS=Candida auris OX=498019 GN=CAJCM15448_34360 PE=3 SV=1				0.145103	-0.0256917	0.723022	0.158308	6	High
A0A5C1DQR3	Hypothetical_protein OS=Candida auris OX=498019 GN=CAJCM15448_23260 PE=4 SV=1				-0.0584479	-0.0257473	0.428161	0.113505	7	High
A0A2H0ZIR2	Pyrimidine 5'-nucleotidase OS=Candida auris OX=498019 GN=B9J08_004359 PE=4 SV=1	B9J08_004359	YGL224C	SDT1	-0.11488	-0.0258671	0.436975	0.751363	3	High
A0A0L0NQ23	Uncharacterized protein OS=Candida auris OX=498019 GN=QG37_07378 PE=4 SV=1	B9J08_004651	YOL098C	YOL098C	-0.103614	-0.0258933	0.609619	0.0899971	3	High
A0A2H0ZLL6	ATP-dependent RNA helicase DBP10 OS=Candida auris OX=498019 GN=B9J08_003094 PE=3 SV=1	B9J08_003094	YDL031W	DBP10		-0.0263706		0.103459	1	High
A0A2H0ZN68	ATP-dependent (S)-NAD(P)H-hydrate dehydratase OS=Candida auris OX=498019 GN=B9J08_003682 PE=3 SV=1	B9J08_003682	YKL151C	YKL151C	-0.0438579	-0.0263753	0.522491	0.432394	9	High
A0A2H0ZGH2	Nudix hydrolase domain-containing protein OS=Candida auris OX=498019 GN=B9J08_004751 PE=4 SV=1	B9J08_004751	YBR111C	YSA1	0.099341	-0.02645	0.60698	0.381039	5	High
A0A2H0ZHD4	TPR_REGION domain-containing protein OS=Candida auris OX=498019 GN=B9J08_004749 PE=4 SV=1	B9J08_004749	YBR112C	CYC8	0.0982979	-0.0264683	0.591965	0.252238	18	High
A0A2H0ZWT1	Uncharacterized protein OS=Candida auris OX=498019 GN=B9J08_002230 PE=4 SV=1	B9J08_002230	YJR060W	CBF1	0.0877957	-0.026509	0.214684	0.117088	2	High
A0A0L0P3R3	Histone-lysine N-methyltransferase, H3 lysine-36 specific OS=Candida auris OX=498019 GN=QG37_01744 PE=4 SV=1	B9J08_003450	YJL168C	SET2		-0.0265325		0.107083	2	High
A0A510P7Z1	Hypothetical_protein OS=Candida auris OX=498019 GN=CAJCM15448_37230 PE=3 SV=1				0.774419	-0.0265811	1.05542	0.11248	2	High
A0A2H0ZMF3	Clathrin heavy chain OS=Candida auris OX=498019 GN=B9J08_003069 PE=3 SV=1	B9J08_003069	YGL206C	CHC1	-0.0243112	-0.0265957	0.12744	0.248458	12	High
A0A5Q7YFT0	Hypothetical_protein OS=Candida auris OX=498019 GN=CJI96_0002198 PE=3 SV=1	B9J08_003664	YEL055C	POL5	0.385159	-0.0269488	1.39684	0.19219	2	High
A0A510PAU8	Hypothetical_protein OS=Candida auris OX=498019 GN=CAJCM15448_48470 PE=4 SV=1				0.0651961	-0.0269863	0.252421	0.496251	3	High
A0A2H0ZVX9	EF-hand domain-containing protein OS=Candida auris OX=498019 GN=B9J08_002555 PE=4 SV=1	B9J08_002555	YLR250W	SSP120	0.204457	-0.0274467	0.345777	0.130407	3	High
A0A0L0P123	Dihydrolipoyl dehydrogenase OS=Candida auris OX=498019 GN=QG37_02986 PE=3 SV=1	B9J08_000976	YFL018C	LPD1	0.0958565	-0.0278207	0.551712	0.242291	13	High
A0A510P7B3	Putative ribosomal protein uL23 OS=Candida auris OX=498019 GN=CAJCM15448_32010 PE=3 SV=1				-0.0904219	-0.0278461	0.740709	0.144514	8	High
A0A2H0ZY03	Isoleucyl-tRNA synthetase OS=Candida auris OX=498019 GN=B9J08_001624 PE=3 SV=1	B9J08_001624	YBL076C	ILS1	-0.0759548	-0.0278869	1.30823	0.180931	10	High
A0A0L0NV15	UBX domain-containing protein OS=Candida auris OX=498019 GN=QG37_05308 PE=4 SV=1	B9J08_001618	YDR330W	UBX5	-0.111573	-0.0279645	0.603058	0.16262	2	High
A0A0L0NZP7	Glucosamine 6-phosphate N-acetyltransferase OS=Candida auris OX=498019 GN=QG37_03606 PE=3 SV=1	B9J08_005328	YFL017C	GNA1		-0.0281195		0.049281	1	High
A0A510P740	2-isopropylmalate synthase OS=Candida auris OX=498019 GN=CAJCM15448_36040 PE=3 SV=1				-0.0718827	-0.0281569	0.741207	0.171082	16	High
A0A2H0ZIN0	Uncharacterized protein OS=Candida auris OX=498019 GN=B9J08_004328 PE=3 SV=1	B9J08_004328	YOR085W	OST3	0.0794229	-0.0284678	0.455709	0.106018	2	High
A0A2H0ZDB9	Uncharacterized protein OS=Candida auris OX=498019 GN=B9J08_005325 PE=4 SV=1	B9J08_005325	YFL013C	IES1	0.109791	-0.0289074	0.334724	0.147683	6	High
A0A2H0ZNZ2	1-acyl-sn-glycerol-3-phosphate acyltransferase OS=Candida auris OX=498019 GN=B9J08_003959 PE=3 SV=1	B9J08_003959	YDL052C	SLC1	0.0908904	-0.0290668	0.118203	0.164383	1	High
A0A0L0P2A6	Aspartyl aminopeptidase OS=Candida auris OX=498019 GN=CAJCM15448_21220 PE=3 SV=1				0.0228224	-0.0293696	0.144135	0.355197	10	High
A0A2H0ZCD7	60S acidic ribosomal protein P2-A OS=Candida auris OX=498019 GN=B9J08_004999 PE=3 SV=1	B9J08_004999	YOL039W	RPP2A	0.0596162	-0.0295557	0.368719	0.184756	2	High
A0A510P0R3	Amidase OS=Candida auris OX=498019 GN=CAJCM15448_12860 PE=3 SV=1				-0.062396	-0.02958	0.604711	0.281636	8	High
A0A5C1DS15	5-aminoimidazole-4-carboxamide ribonucleotide formyltransferase OS=Candida auris OX=498019 GN=CAJCM15448_27590 PE=3 SV=1				0.0559545	-0.0298895	0.474129	0.103976	6	High
A0A510P8R5	Hypothetical_protein OS=Candida auris OX=498019 GN=CAJCM15448_37110 PE=4 SV=1					-0.030012		0.232167	1	High
A0A2H0ZFX9	Uncharacterized protein OS=Candida auris OX=498019 GN=B9J08_004585 PE=3 SV=1	B9J08_004585	YBR279W	PAF1	0.00124837	-0.0300379	0.0040641	0.161452	5	High
A0A0L0P5X7	Uncharacterized protein OS=Candida auris OX=498019 GN=QG37_01123 PE=4 SV=1	B9J08_004991	YGL122C	NAB2	0.428026	-0.0301457	0.727043	0.141363	3	High
A0A2H0ZMT3	Uncharacterized protein OS=Candida auris OX=498019 GN=B9J08_003547 PE=3 SV=1	B9J08_003547	YCR063W	BUD31	-0.191247	-0.0301754	0.779376	0.0505171	3	High
A0A2H0ZCZ3	MIF4G domain-containing protein OS=Candida auris OX=498019 GN=B9J08_005188 PE=4 SV=1	B9J08_005188	YGR162W	TIF4631	0.141761	-0.0302665	1.31199	0.615351	13	High
A0A510P264	Hypothetical_protein OS=Candida auris OX=498019 GN=CAJCM15448_18150 PE=4 SV=1					-0.030492		0.060796	1	Medium
A0A0L0P3E3	CDP-diacylglycerol--glycerol-3-phosphate 3-phosphatidyltransferase OS=Candida auris OX=498019 GN=QG37_02574 PE=3 SV=1	B9J08_000222	YCL004W	PGS1	-0.0241445	-0.030522	0.229816	0.306975	3	High
A0A510P955	Peptidase S59 domain-containing protein OS=Candida auris OX=498019 GN=CAJCM15448_43440 PE=3 SV=1				0.107945	-0.0306497	1.03976	0.401672	3	High
A0A2H0ZFV1	Uncharacterized protein OS=Candida auris OX=498019 GN=B9J08_004564 PE=4 SV=1	B9J08_004564	YHR017W	YSC83	0.12886	-0.0306748	0.254253	0.086817	1	High
A0A2H0ZDG1	S4 RNA-binding domain-containing protein OS=Candida auris OX=498019 GN=B9J08_005362 PE=3 SV=1	B9J08_005362	YNL137C	NAM9	0.00877297	-0.0307238	0.0883231	0.363105	9	High
A0A2H1A0M8	General transcription and DNA repair factor IIH helicase subunit XPD OS=Candida auris OX=498019 GN=B9J08_001343 PE=3 SV=1	B9J08_001343	YER171W	RAD3	-0.249455	-0.0309654	0.927905	0.0856603	1	High
A0A2H0ZFR0	Uncharacterized protein OS=Candida auris OX=498019 GN=B9J08_004511 PE=4 SV=1	B9J08_004511	YPL208W	RKM1	0.130669	-0.0310057	0.488944	0.409467	4	High
A0A2H1A6N7	YbgI/family dinuclear metal center protein OS=Candida auris OX=498019 GN=B9J08_000743 PE=3 SV=1	B9J08_000743	YGL221C	NIF3	0.0109464	-0.031039	0.0631932	0.428397	6	High
A0A0L0NTS3	Prohibitin OS=Candida auris OX=498019 GN=QG37_05796 PE=3 SV=1	B9J08_002273	NA	NA	-0.15031	-0.031045	0.575566	0.369401	2	High
A0A2H0ZDK1	Uncharacterized protein OS=Candida auris OX=498019 GN=B9J08_005410 PE=3 SV=1	B9J08_005410	YNL315C	ATP11	0.0509499	-0.0311424	0.137746	0.17796	4	High
A0A510P992	40S_ribosomal_protein_S3 OS=Candida auris OX=498019 GN=CAJCM15448_40600 PE=3 SV=1				-0.0841242	-0.0311505	1.03384	0.283005	13	High
A0A510P4G5	AmmeMemoRadiSam_system_protein_B OS=Candida auris OX=498019 GN=CAJCM15448_26420 PE=3 SV=1				-0.0243595	-0.0312796	0.131487	0.243003	1	High
A0A2H0ZL12	Uncharacterized protein OS=Candida auris OX=498019 GN=B9J08_002898 PE=3 SV=1	B9J08_002898	YGL112C	TAF6	-0.066262	-0.0314249	0.0916763	0.0896019	1	High
A0A0L0NUE5	Apurinic-apyrimidinic endonuclease 2 OS=Candida auris OX=498019 GN=QG37_06281 PE=3 SV=1	B9J08_001355	YBL019W	APN2		-0.0315789		0.0855113	1	High
A0A510P330	Hypothetical_protein OS=Candida auris OX=498019 GN=CAJCM15448_21640 PE=4 SV=1				-0.105993	-0.0317268	1.15959	0.293864	7	High
A0A2H1A7R9	5-methyltetrahydropteroyltriglutamate--homocysteine S-methyltransferase OS=Candida auris OX=498019 GN=B9J08_000382 PE=3 SV=1	B9J08_000382	YER091C	MET6	-0.023747	-0.0317364	0.357106	0.471872	29	High
A0A0L0P7V1	Ferrochelatase OS=Candida auris OX=498019 GN=QG37_00669 PE=3 SV=1	B9J08_001143	YOR176W	HEM15	0.126313	-0.0317699	1.14011	0.221925	11	High
A0A510NYR3	Eukaryotic translation initiation factor 3 subunit B OS=Candida auris OX=498019 GN=PRT1 PE=3 SV=1				0.00799398	-0.031991	0.0509078	0.681981	14	High
A0A5C1E309	Catalase OS=Candida auris OX=498019 GN=CAJCM15448_16330 PE=3 SV=1				-0.000926777	-0.0319953	0.00615782	0.306737	6	High
A0A0L0P6K4	Hypothetical_protein OS=Candida auris OX=498019 GN=CAJCM15448_11400 PE=4 SV=1				-0.0957309	-0.0321677	0.608033	0.178139	2	High
A0A0L0NT55	SCP domain-containing protein OS=Candida auris OX=498019 GN=QG37_06725 PE=4 SV=1	B9J08_005437	NA	NA	-0.30659	-0.0322086	0.367693	0.109272	2	High
A0A2H1A3U5	Uncharacterized protein OS=Candida auris OX=498019 GN=B9J08_000638 PE=4 SV=1	B9J08_000638	YDR175C	RSM24	0.0502162	-0.0322214	0.746378	0.655789	11	High
A0A2H0ZNU7	Uncharacterized protein OS=Candida auris OX=498019 GN=B9J08_003613 PE=4 SV=1	B9J08_003613	YOR357C	SNX3	0.0111196	-0.0323767	0.0345161	0.280018	3	High
A0A510P3Z2	Hypothetical_protein OS=Candida auris OX=498019 GN=CAJCM15448_24750 PE=4 SV=1				0.0401832	-0.0326916	0.145767	0.936661	16	High
A0A510PBN7	Mediator of RNA polymerase II transcription subunit 7 OS=Candida auris OX=498019 GN=CAJCM15448_50260 PE=3 SV=1				0.0641026	-0.0327225	0.110814	0.0756244	1	High
A0A510PBP1	P-type phospholipid transporter OS=Candida auris OX=498019 GN=CAJCM15448_50500 PE=3 SV=1				0.139912	-0.0327265	0.869117	0.23419	3	High
A0A510P260	Hypothetical_protein OS=Candida auris OX=498019 GN=CAJCM15448_18140 PE=4 SV=1				0.0235118	-0.0329433	0.130798	0.318527	4	High
A0A5C1DS68	Hypothetical_protein OS=Candida auris OX=498019 GN=CAJCM15448_26140 PE=4 SV=1				-0.001914	-0.0329935	0.00375341	0.243394	3	High
A0A2H0ZK35	60S ribosomal protein L10 OS=Candida auris OX=498019 GN=B9J08_002601 PE=4 SV=1	B9J08_002601	YLR075W	RPL10	-0.00412786	-0.0331385	0.0143781	0.263684	15	High
A0A5C1DWL4	Deoxyuridine 5'-triphosphate nucleotidohydrolase OS=Candida auris OX=498019 GN=CAJCM15448_40190 PE=3 SV=1				-0.100823	-0.0333491	0.278447	0.123415	2	High
A0A2H0ZPS4	Transcription factor BYE1 OS=Candida auris OX=498019 GN=B9J08_002128 PE=3 SV=1	B9J08_002128	YKL005C	BYE1	-0.094442	-0.0333851	0.589022	0.281053	5	High
A0A0L0NPH0	Heat shock protein ssb1 OS=Candida auris OX=498019 GN=QG37_07746 PE=3 SV=1	B9J08_000102	YNL209W	SSB2	-0.00860229	-0.0334278	0.0890009	0.346686	19	High
A0A0L0P3N2	NADH dehydrogenase, D subunit OS=Candida auris OX=498019 GN=CAJCM15448_05530 PE=3 SV=1				-0.054931	-0.0337318	0.673375	0.333477	8	High
A0A0L0NRU3	N-acetyltransferase domain-containing protein OS=Candida auris OX=498019 GN=QG37_06736 PE=4 SV=1	B9J08_005443	YDR071C	PAA1	0.313306	-0.03374	1.0549	0.138349	5	High
A0A2H0ZW08	Uncharacterized protein OS=Candida auris OX=498019 GN=B9J08_001954 PE=4 SV=1	B9J08_001954	NA	NA	0.226945	-0.0338983	0.880438	0.212092	3	High
A0A510P4D3	Hypothetical_protein OS=Candida auris OX=498019 GN=CAJCM15448_25370 PE=3 SV=1				0.392849	-0.0341161	1.43718	0.127886	4	High
A0A0L0NZU3	HTH CENPB-type domain-containing protein OS=Candida auris OX=498019 GN=QG37_03456 PE=4 SV=1	YDR081C	NA	NA	-0.0427907	-0.0341495	0.241599	0.181448	3	High
A0A2H0ZQK7	Uncharacterized protein OS=Candida auris OX=498019 GN=B9J08_001917 PE=4 SV=1	B9J08_001917	YPL048W	CAM1	-0.0516499	-0.0342662	0.521696	0.301379	17	High
A0A510NYW4	tRNA (guanine(26)-N(2))-dimethyltransferase OS=Candida auris OX=498019 GN=CAJCM15448_06120 PE=3 SV=1				0.460094	-0.0342857	0.749691	0.137228	2	High
A0A2H0ZKF7	Uncharacterized protein OS=Candida auris OX=498019 GN=B9J08_002710 PE=4 SV=1	B9J08_002710	NA	NA	-0.0900155	-0.034292	0.214131	0.108583	1	High
A0A510P6A4	50S_ribosomal_protein_L3 OS=Candida auris OX=498019 GN=CAJCM15448_33350 PE=3 SV=1				0.0109979	-0.034387	0.0533978	0.238605	4	High
A0A2H1A8Q9	Phosphoglycerate dehydrogenase OS=Candida auris OX=498019 GN=B9J08_000320 PE=3 SV=1	B9J08_000320	YER081W	SER3	-0.0380425	-0.034484	0.749921	0.896703	6	High
A0A510P8V8	Niemann-Pick C type protein OS=Candida auris OX=498019 GN=CAJCM15448_39400 PE=3 SV=1				0.19127	-0.0345402	1.72055	0.266498	8	High
A0A2H1A0J9	Uncharacterized protein OS=Candida auris OX=498019 GN=B9J08_001373 PE=4 SV=1	B9J08_001373	YNL054W	VAC7		-0.0348907		0.320689	3	High
A0A5C1DNI8	DNA-binding protein RAP1 OS=Candida auris OX=498019 GN=CAJCM15448_02890 PE=3 SV=1				-0.0582612	-0.0349269	0.506825	0.334177	3	High
A0A2H0ZM24	Plus3 domain-containing protein OS=Candida auris OX=498019 GN=B9J08_003287 PE=4 SV=1	B9J08_003287	YGL244W	RTF1	0.111834	-0.03503	0.559375	0.318997	6	High
A0A5C1DRW4	Elongin-C OS=Candida auris OX=498019 GN=CAJCM15448_06790 PE=3 SV=1				0.0734508	-0.0352541	1.08495	0.334943	3	High
A0A2H0ZWD6	Ubiquitin-activating enzyme E1 1 OS=Candida auris OX=498019 GN=B9J08_002390 PE=3 SV=1	B9J08_002390	YKL210W	UBA1	0.0969806	-0.0352553	0.925485	0.460204	13	High
A0A510P4Z3	Hypothetical_protein OS=Candida auris OX=498019 GN=CAJCM15448_28360 PE=4 SV=1					-0.0353288		0.088751	1	High
A0A510P4A5	Hypothetical_protein OS=Candida auris OX=498019 GN=CAJCM15448_25720 PE=4 SV=1				0.0247459	-0.0353453	0.106578	0.280012	1	High
A0A2H0ZLS3	GPI-anchor transamidase OS=Candida auris OX=498019 GN=B9J08_003157 PE=3 SV=1	B9J08_003157	YDR331W	GPI8	0.466862	-0.03536	0.935062	0.107984	1	High
A0A0L0P7E6	Formyltetrahydrofolate synthetase OS=Candida auris OX=498019 GN=QG37_01301 PE=3 SV=1	B9J08_002677	NA	NA	0.120338	-0.0354502	1.27789	0.159469	3	High
A0A2H0ZL91	Uncharacterized protein OS=Candida auris OX=498019 GN=B9J08_002982 PE=4 SV=1	B9J08_002982	YKL110C	KTI12	-0.0840691	-0.0358079	0.313898	0.233926	2	High
A0A2H0ZDW4	Uricase OS=Candida auris OX=498019 GN=B9J08_005520 PE=3 SV=1	B9J08_005520	NA	NA	-0.000579908	-0.0358882	0.00513355	0.234708	6	High
A0A5C1DSN8	Ribosomal protein L15 OS=Candida auris OX=498019 GN=CAJCM15448_27580 PE=3 SV=1				-0.101679	-0.0359872	0.511863	0.202723	5	High
A0A2H0ZVS6	SANT domain-containing protein OS=Candida auris OX=498019 GN=B9J08_003936 PE=4 SV=1	B9J08_003936	YCR033W	SNT1	0.485194	-0.0360281	1.8367	0.145604	1	High
A0A2H0ZWQ5	Mannan endo-1,6-alpha-mannosidase OS=Candida auris OX=498019 GN=B9J08_002188 PE=3 SV=1	B9J08_002188	YMR238W	DFG5	-0.0788139	-0.0360732	0.34631	0.217304	3	High
A0A2H0ZLS4	Ubiquitin carboxyl-terminal hydrolase OS=Candida auris OX=498019 GN=B9J08_003168 PE=3 SV=1	B9J08_003168	YFR010W	UBP6	0.000480315	-0.0360743	0.00236038	0.348859	11	High
A0A2H0ZKG1	Uncharacterized protein OS=Candida auris OX=498019 GN=B9J08_002678 PE=4 SV=1	B9J08_002678	YMR090W	YMR090W	-0.021455	-0.0360856	0.621782	0.571311	8	High
A0A2H0ZVW3	Trafficking protein particle complex subunit BET3 OS=Candida auris OX=498019 GN=B9J08_002535 PE=3 SV=1	B9J08_002535	YKR068C	BET3	-0.0286904	-0.036138	0.067746	0.128119	2	High
A0A510P1U4	Hypothetical_protein OS=Candida auris OX=498019 GN=CAJCM15448_15410 PE=4 SV=1				-0.317647	-0.0361991	0.323749	0.0737539	2	High
A0A0L0P2Z7	Uncharacterized protein OS=Candida auris OX=498019 GN=QG37_02619 PE=4 SV=1	B9J08_000184	YHR114W	BZZ1	0.0165492	-0.0362494	0.111115	0.362961	7	High
A0A0L0P2M1	Uncharacterized protein OS=Candida auris OX=498019 GN=QG37_02551 PE=4 SV=1	B9J08_000237	YGL084C	GUP1		-0.0362757		0.119084	1	High
A0A0L0P849	Uncharacterized protein OS=Candida auris OX=498019 GN=QG37_00330 PE=4 SV=1	B9J08_002088	YCR027C	RHB1	0.144691	-0.036393	0.518226	0.306028	3	High
A0A5C1DPU5	Eukaryotic translation initiation factor 3 subunit C OS=Candida auris OX=498019 GN=NIP1 PE=3 SV=1				0.0326474	-0.0364583	0.160695	0.450246	9	High
A0A0L0P451	CDC73_C domain-containing protein OS=Candida auris OX=498019 GN=QG37_02029 PE=3 SV=1	B9J08_003257	YLR418C	CDC73	-0.0514805	-0.0364975	0.626508	0.378608	6	High
A0A510PBF6	TPR_REGION domain-containing protein OS=Candida auris OX=498019 GN=CAJCM15448_49290 PE=3 SV=1				0.0362055	-0.0367405	0.0739117	0.211349	1	High
A0A510P3F5	Hypothetical_protein OS=Candida auris OX=498019 GN=CAJCM15448_21330 PE=4 SV=1				-0.0123018	-0.0368098	0.0338077	0.173927	1	Medium
A0A2H0ZGN5	BZIP domain-containing protein OS=Candida auris OX=498019 GN=B9J08_004822 PE=4 SV=1	B9J08_004822	YHL009C	YAP3		-0.0368401		0.136738	1	High
A0A510P5X7	Hypothetical_protein OS=Candida auris OX=498019 GN=CAJCM15448_31780 PE=4 SV=1				-0.196486	-0.0368852	0.376795	0.105962	2	High
A0A510P1C9	Uncharacterized protein OS=Candida auris OX=498019 GN=CAJCM15448_13910 PE=4 SV=1				-0.0729452	-0.0372459	0.389278	0.531068	2	High
A0A2H0ZL36	HTH APSES-type domain-containing protein OS=Candida auris OX=498019 GN=B9J08_002912 PE=4 SV=1	B9J08_002912	YLR182W	SWI6	0.424723	-0.0373018	0.922518	0.126767	1	High
A0A510P0T3	60S ribosomal protein L6 OS=Candida auris OX=498019 GN=CAJCM15448_11910 PE=3 SV=1				-0.00165316	-0.037472	0.0143378	0.339991	16	High
A0A2H0ZWH0	Uncharacterized protein OS=Candida auris OX=498019 GN=B9J08_002137 PE=4 SV=1	B9J08_002137	YML034W	SRC1	0.132886	-0.037481	0.310543	0.20379	3	High
A0A0L0P548	Cyclin N-terminal domain-containing protein OS=Candida auris OX=498019 GN=QG37_01319 PE=4 SV=1	B9J08_004844	YLR226W	BUR2		-0.0376495		0.0790417	2	High
A0A5Q7YF19	Hypothetical_protein OS=Candida auris OX=498019 GN=CJI96_0002041 PE=4 SV=1	B9J08_003426	YOL004W	SIN3	-0.115606	-0.0377167	1.20271	0.52389	4	High
A0A2H0ZPY9	Uncharacterized protein OS=Candida auris OX=498019 GN=B9J08_001724 PE=4 SV=1	B9J08_001724	YKL188C	PXA2	0.137997	-0.0377679	0.393274	0.170967	2	High
A0A2H0ZD15	Myosin-1 OS=Candida auris OX=498019 GN=B9J08_005213 PE=3 SV=1	B9J08_005213	YMR109W	MYO5	0.037	-0.0377717	0.232343	0.390095	4	High
A0A510PB60	Hypothetical_protein OS=Candida auris OX=498019 GN=CAJCM15448_46110 PE=3 SV=1				0.378063	-0.0379464	0.924445	0.277578	1	Medium
A0A0L0NSG9	Proteasome endopeptidase complex OS=Candida auris OX=498019 GN=QG37_07049 PE=4 SV=1	B9J08_002767	YOR157C	PUP1	0.0879828	-0.0379946	0.339242	0.214276	2	High
A0A2H0ZDX2	Transcription initiation factor IIA subunit 2 OS=Candida auris OX=498019 GN=B9J08_005236 PE=3 SV=1	B9J08_005236	YKL058W	TOA2	-0.078787	-0.0380685	0.887334	0.42009	3	High
A0A0L0NTZ2	DLH domain-containing protein OS=Candida auris OX=498019 GN=QG37_05893 PE=4 SV=1	B9J08_002328	YDL086W	YDL086W	0.151219	-0.0380946	0.215321	0.283496	4	High
A0A0L0NYU1	Uncharacterized protein OS=Candida auris OX=498019 GN=QG37_03882 PE=4 SV=1	B9J08_004487	YPR089W	YPR089W	-0.155971	-0.0383366	0.80154	0.119727	5	High
A0A510PBX4	Ubiquitin carboxyl-terminal hydrolase OS=Candida auris OX=498019 GN=CAJCM15448_51250 PE=3 SV=1					-0.0385396		0.0596123	1	High
A0A0L0P9D1	Uncharacterized protein OS=Candida auris OX=498019 GN=QG37_00218 PE=4 SV=1	B9J08_003984	NA	NA	0.313059	-0.0389249	0.923637	0.200227	1	Medium
A0A0L0P5Y5	RanBD1 domain-containing protein OS=Candida auris OX=498019 GN=QG37_01527 PE=4 SV=1	B9J08_000692	YDR002W	YRB1	0.187597	-0.03898	0.283635	0.189564	4	High
A0A510NZQ3	Hypothetical_protein OS=Candida auris OX=498019 GN=CAJCM15448_09160 PE=3 SV=1					-0.0390144		0.308672	1	Medium
A0A2H0ZGL3	Ornithine carbamoyltransferase OS=Candida auris OX=498019 GN=B9J08_004798 PE=3 SV=1	B9J08_004798	YJL088W	ARG3	0.0149549	-0.0390487	0.0918226	0.165334	2	High
A0A5C1DNL1	60S_acidic_ribosomal_protein_P2-B OS=Candida auris OX=498019 GN=CAJCM15448_03270 PE=3 SV=1				0.0106008	-0.0390926	0.078142	0.306829	3	High
A0A510P4M2	Hypothetical_protein OS=Candida auris OX=498019 GN=CAJCM15448_25430 PE=3 SV=1				-0.022292	-0.0391577	0.116484	0.921606	9	High
A0A510NZQ9	Hypothetical_protein OS=Candida auris OX=498019 GN=CAJCM15448_09020 PE=4 SV=1					-0.0392017		0.10578	1	High
A0A0L0NTK8	Coatomer subunit zeta OS=Candida auris OX=498019 GN=QG37_06695 PE=3 SV=1	B9J08_004846	YPL010W	RET3	-0.243584	-0.0392778	0.343485	0.0845035	2	High
A0A510P0I4	Hypothetical_protein OS=Candida auris OX=498019 GN=CAJCM15448_11010 PE=4 SV=1				-0.240015	-0.0393701	0.891181	0.131147	4	High
A0A2H1A7Z3	Serine/threonine-protein phosphatase OS=Candida auris OX=498019 GN=B9J08_000462 PE=3 SV=1	B9J08_000462	YER133W	GLC7	-0.165849	-0.0395105	0.492447	0.489744	8	High
A0A0L0NVS4	Amino acid permease OS=Candida auris OX=498019 GN=CAJCM15448_22870 PE=4 SV=1				0.0761671	-0.0396301	0.246874	0.114397	1	High
A0A2H0ZGI4	Obg-like ATPase 1 OS=Candida auris OX=498019 GN=OLA1 PE=3 SV=1				0.00575463	-0.0397209	0.0270254	0.30509	12	High
A0A0L0P3G3	Malate dehydrogenase OS=Candida auris OX=498019 GN=QG37_01715 PE=3 SV=1	B9J08_000694	YOL126C	MDH2	-0.0414633	-0.0397351	0.153995	0.370709	5	High
A0A2H0ZET6	Sorting nexin MVP1 OS=Candida auris OX=498019 GN=B9J08_005415 PE=3 SV=1	B9J08_005415	YMR004W	MVP1	-0.15097	-0.0397924	0.520442	0.200223	3	High
A0A2H0ZZP3	Ribosome-recycling factor, mitochondrial OS=Candida auris OX=498019 GN=B9J08_001837 PE=3 SV=1	B9J08_001837	YHR038W	RRF1	0.0989269	-0.0398622	0.379798	0.117984	2	High
A0A2H0ZM86	60S ribosomal protein L3 OS=Candida auris OX=498019 GN=B9J08_003023 PE=3 SV=1	B9J08_003023	YOR063W	RPL3	-0.0870532	-0.0398828	0.513396	0.362629	20	High
A0A0L0P5B2	Phosphoglycerate mutase-like protein OS=Candida auris OX=498019 GN=QG37_01376 PE=4 SV=1	B9J08_000114	YJL155C	FBP26	0.0250162	-0.0401811	0.136715	0.757955	2	High
A0A5C1DQJ0	Pyruvate dehydrogenase E1 component subunit alpha OS=Candida auris OX=498019 GN=CAJCM15448_03010 PE=4 SV=1				-0.050822	-0.0402409	0.732966	0.605324	11	High
A0A2H0ZK23	Phosphomannomutase OS=Candida auris OX=498019 GN=B9J08_002600 PE=3 SV=1	B9J08_002600	YFL045C	SEC53	-0.117206	-0.0402465	0.708311	0.372084	10	High
A0A0L0P8L3	WD_REPEATS_REGION domain-containing protein OS=Candida auris OX=498019 GN=QG37_00041 PE=4 SV=1	B9J08_004080	YPR137W	RRP9	-0.0238207	-0.0402844	0.104293	0.193007	1	Medium
A0A510P8V5	Hypothetical_protein OS=Candida auris OX=498019 GN=CAJCM15448_42350 PE=4 SV=1				0.136021	-0.0402944	1.47831	0.128432	3	High
A0A0L0NX94	Secondary alcohol dehydrogenase OS=Candida auris OX=498019 GN=QG37_04312 PE=3 SV=1	B9J08_001067	YCR105W	ADH7	-0.0590138	-0.0403608	0.931136	0.383628	10	High
A0A5Q7YL61	2',3'-cyclic-nucleotide 3'-phosphodiesterase OS=Candida auris OX=498019 GN=CJI96_0003924 PE=3 SV=1	B9J08_005135	YGR247W	CPD1	0.0559574	-0.040431	0.175788	0.685429	6	High
A0A5C1DS51	Triosephosphate isomerase OS=Candida auris OX=498019 GN=CAJCM15448_27350 PE=3 SV=1				-0.0176581	-0.0405232	0.0558601	0.343266	9	High
A0A0L0NZ75	Uncharacterized protein OS=Candida auris OX=498019 GN=QG37_03594 PE=4 SV=1	B9J08_005333	NA	NA	0.336322	-0.0405375	0.841655	0.128269	3	High
A0A2H0ZL71	Diphthamide biosynthesis protein 3 OS=Candida auris OX=498019 GN=B9J08_002960 PE=4 SV=1	B9J08_002960	YBL071W-A	KTI11	0.430622	-0.0406015	0.504842	0.0621321	1	High
A0A2H0ZM38	Uncharacterized protein OS=Candida auris OX=498019 GN=B9J08_002973 PE=4 SV=1	B9J08_002973	YBR034C	HMT1	-0.068369	-0.040724	0.36436	0.0408248	2	High
A0A2H0ZNI5	Uncharacterized protein OS=Candida auris OX=498019 GN=B9J08_003799 PE=3 SV=1	B9J08_003799	YMR305C	SCW10	0.0207392	-0.0408163	0.171453	0.458772	4	High
A0A510P8X3	Ribonucloprotein OS=Candida auris OX=498019 GN=CAJCM15448_42680 PE=3 SV=1				-0.00395758	-0.0408678	0.0118334	0.180814	3	High
A0A5C1DZF7	Fructose-bisphosphate aldolase OS=Candida auris OX=498019 GN=CAJCM15448_14580 PE=3 SV=1				-0.023632	-0.0411665	1.01297	0.502065	16	High
A0A510P0T5	Autophagy-related protein OS=Candida auris OX=498019 GN=CAJCM15448_13050 PE=3 SV=1				0.123769	-0.0411668	1.66852	0.421749	7	High
A0A510PAC8	Hypothetical_protein OS=Candida auris OX=498019 GN=CAJCM15448_40690 PE=3 SV=1				-0.252157	-0.0412698	0.524962	0.244301	1	Medium
A0A510P323	Hypothetical_protein OS=Candida auris OX=498019 GN=CAJCM15448_20670 PE=3 SV=1				-0.0644391	-0.0412844	0.0935093	0.177494	1	High
A0A0L0P7S6	Uncharacterized protein OS=Candida auris OX=498019 GN=QG37_00225 PE=3 SV=1	B9J08_002011	YHR176W	FMO1	-0.145161	-0.0413223	0.187979	0.0639186	1	High
A0A2H1A800	Uncharacterized protein OS=Candida auris OX=498019 GN=B9J08_000459 PE=3 SV=1	B9J08_000459	YGL200C	EMP24	0.2758	-0.0415515	1.43197	0.102414	3	High
A0A5Q7YDP0	Hypothetical_protein OS=Candida auris OX=498019 GN=CJI96_0001532 PE=4 SV=1	B9J08_000096	NA	NA	0.0698063	-0.0418421	0.286709	0.547556	1	High
A0A2H1A2F7	Uncharacterized protein OS=Candida auris OX=498019 GN=B9J08_000099 PE=4 SV=1	B9J08_000099	NA	NA	0.135852	-0.0419533	0.502549	0.498638	7	High
A0A510P2C7	Glycosylphosphatidylinositol anchor biosynthesis protein 11 OS=Candida auris OX=498019 GN=CAJCM15448_18780 PE=3 SV=1				-0.0413007	-0.0419832	0.226905	0.194892	5	High
A0A2H0ZNU3	Ras-GAP domain-containing protein OS=Candida auris OX=498019 GN=B9J08_003924 PE=4 SV=1	B9J08_003924	YOL081W	IRA2	0.207071	-0.0421456	0.180739	0.0484239	1	Medium
A0A2H1A6D5	Uncharacterized protein OS=Candida auris OX=498019 GN=B9J08_000929 PE=4 SV=1	B9J08_000929	YMR219W	ESC1	0.220444	-0.0423244	0.451288	0.243293	2	High
A0A0L0NQ73	Uncharacterized protein OS=Candida auris OX=498019 GN=QG37_07443 PE=4 SV=1	B9J08_004804	NA	NA	-0.0295748	-0.0424132	0.0611014	0.449372	7	High
A0A2H0ZD79	Uncharacterized protein OS=Candida auris OX=498019 GN=B9J08_005284 PE=3 SV=1	B9J08_005284	YKL082C	RRP14	0.102521	-0.0424631	0.102877	0.122978	2	High
A0A5Q7YB97	Hypothetical_protein OS=Candida auris OX=498019 GN=CJI96_0000478 PE=4 SV=1	B9J08_002633	NA	NA	-0.0234363	-0.0425466	0.121047	0.128867	2	High
A0A0L0P8Y9	Uncharacterized protein OS=Candida auris OX=498019 GN=QG37_00202 PE=4 SV=1	B9J08_003973	YBL045C	COR1	0.230804	-0.0425558	1.17294	0.226849	5	High
A0A2H1A8Q4	Anthranilate synthase OS=Candida auris OX=498019 GN=B9J08_000379 PE=3 SV=1	B9J08_000379	YER090W	TRP2	-0.102271	-0.0426153	0.398462	0.433153	9	High
A0A2H0ZN13	WD_REPEATS_REGION domain-containing protein OS=Candida auris OX=498019 GN=B9J08_003640 PE=4 SV=1	B9J08_003640	YLR409C	UTP21	-0.116164	-0.04266	0.333273	0.149898	3	High
A0A0L0NYB0	4-hydroxybenzoate polyprenyltransferase, mitochondrial OS=Candida auris OX=498019 GN=COQ2 PE=3 SV=1				0.0993228	-0.0429715	0.353262	0.218723	1	High
A0A2H0ZFQ3	Thioredoxin domain-containing protein OS=Candida auris OX=498019 GN=B9J08_004512 PE=3 SV=1	B9J08_004512	YBR037C	SCO1	-0.026822	-0.0430458	0.72068	2.30042	5	High
A0A0L0P8N0	Alanine--tRNA ligase OS=Candida auris OX=498019 GN=ALA1 PE=3 SV=1				0.0221322	-0.0430888	0.610123	0.535749	14	High
A0A0L0P912	Ribosomal_S7 domain-containing protein OS=Candida auris OX=498019 GN=QG37_00204 PE=3 SV=1	B9J08_003975	YJR113C	RSM7	0.0315813	-0.0431068	0.189985	0.482757	2	High
A0A0L0NQA1	Succinate-semialdehyde dehydrogenase OS=Candida auris OX=498019 GN=QG37_07365 PE=3 SV=1	B9J08_002737	YBR006W	UGA2	0.0343923	-0.0431742	0.184843	0.437744	4	High
A0A510NYF2	Lysophospholipase OS=Candida auris OX=498019 GN=CAJCM15448_04560 PE=3 SV=1				-0.0235784	-0.0434783	0.0462237	0.237338	2	High
A0A510PBV2	Probable electron transfer flavoprotein subunit alpha OS=Candida auris OX=498019 GN=CAJCM15448_51110 PE=3 SV=1				-0.0433396	-0.0438211	0.103045	0.325042	2	High
A0A5C1DVH2	Malate dehydrogenase OS=Candida auris OX=498019 GN=QG37_01629 PE=3 SV=1	B9J08_000694	YOL126C	MDH2	-0.00652804	-0.0438853	0.0584101	0.548048	14	High
A0A510P754	Alpha,alpha-phosphotrehalase OS=Candida auris OX=498019 GN=CAJCM15448_36260 PE=4 SV=1				0.0266904	-0.0439406	0.0634009	0.185665	7	High
A0A0L0NQQ6	Uncharacterized protein OS=Candida auris OX=498019 GN=QG37_07290 PE=3 SV=1	B9J08_004464	YDL135C	RDI1	0.0255368	-0.0439631	0.268035	0.240483	7	High
A0A2H0ZDC7	Dolichyl-diphosphooligosaccharide--protein glycosyltransferase subunit WBP1 OS=Candida auris OX=498019 GN=B9J08_005304 PE=3 SV=1	B9J08_005304	YEL002C	WBP1	0.0386936	-0.044212	0.278126	0.21705	8	High
A0A0L0NWY2	Nudix hydrolase domain-containing protein OS=Candida auris OX=498019 GN=QG37_04915 PE=4 SV=1	B9J08_003685	YLR151C	PCD1	0.0644986	-0.0443174	0.26476	0.260095	2	High
A0A2H1A4C6	Uncharacterized protein OS=Candida auris OX=498019 GN=B9J08_000818 PE=4 SV=1	B9J08_000818	YFL028C	CAF16	0.0907591	-0.0444343	0.207257	0.0903725	2	High
A0A510P9H4	Acetyltransferase component of pyruvate dehydrogenase complex OS=Candida auris OX=498019 GN=CAJCM15448_42230 PE=3 SV=1				-0.0527167	-0.0444362	0.430581	0.380044	12	High
A0A2H0ZH73	3-isopropylmalate dehydratase OS=Candida auris OX=498019 GN=B9J08_004781 PE=3 SV=1	B9J08_004781	YGL009C	LEU1	-0.0234694	-0.0448312	0.0901158	0.291205	4	High
A0A0L0NPB9	Mitochondrial inner membrane protease ATP23 OS=Candida auris OX=498019 GN=QG37_08237 PE=3 SV=1	B9J08_002806	YNR020C	ATP23	0.0218317	-0.0448386	0.0624963	0.22225	3	High
A0A510NXD5	Tryptophanyl-tRNA synthetase OS=Candida auris OX=498019 GN=CAJCM15448_00630 PE=3 SV=1				-0.0694122	-0.04495	0.267238	0.144023	5	High
A0A2H1A627	Uncharacterized protein OS=Candida auris OX=498019 GN=B9J08_000802 PE=4 SV=1	B9J08_000802	YGR026W	YGR026W	-0.166019	-0.0449566	0.624626	0.147656	1	High
A0A5C1DN36	Histone H2A OS=Candida auris OX=498019 GN=CAJCM15448_01380 PE=3 SV=1				0.694231	-0.0450268	1.20821	0.13053	2	High
A0A510PA58	Pentafunctional AROM polypeptide OS=Candida auris OX=498019 GN=ARO1 PE=3 SV=1				-0.0294383	-0.045153	0.157891	0.722911	6	High
A0A0L0NUJ3	GATA-type domain-containing protein OS=Candida auris OX=498019 GN=QG37_06105 PE=4 SV=1	B9J08_002476	YJL110C	GZF3		-0.0455872		0.29509	1	Medium
A0A2H0ZLI0	Hypoxanthine-guanine phosphoribosyltransferase OS=Candida auris OX=498019 GN=B9J08_003078 PE=4 SV=1	B9J08_003078	NA	NA	0.0599369	-0.0456105	0.771858	0.288241	10	High
A0A510P4C1	Hypothetical_protein OS=Candida auris OX=498019 GN=CAJCM15448_26160 PE=4 SV=1				0.167495	-0.0456156	0.538793	0.126932	17	High
A0A2H0ZKS1	Endoplasmic reticulum chaperone BiP OS=Candida auris OX=498019 GN=B9J08_002819 PE=3 SV=1	B9J08_002819	YJL034W	KAR2	-0.0112341	-0.0457164	0.0859747	0.480027	16	High
A0A2H0ZWF0	Uncharacterized protein OS=Candida auris OX=498019 GN=B9J08_002108 PE=3 SV=1	B9J08_002108	YER145C	FTR1	-0.1192	-0.046176	1.03612	0.331366	2	High
A0A0L0NZ65	Sterol 24-C-methyltransferase OS=Candida auris OX=498019 GN=CAJCM15448_15510 PE=3 SV=1				-0.0151111	-0.0462152	0.0677514	0.383993	12	High
A0A0L0P1B4	NUP214 domain-containing protein OS=Candida auris OX=498019 GN=QG37_02979 PE=4 SV=1	B9J08_000971	YIL115C	NUP159	-0.11304	-0.0462917	0.916086	0.363002	5	High
A0A2H0ZEZ3	Uncharacterized protein OS=Candida auris OX=498019 GN=B9J08_005327 PE=4 SV=1	B9J08_005327	YFL017W-A	SMX2		-0.0464		0.165332	1	High
A0A2H1A1G0	Uncharacterized protein OS=Candida auris OX=498019 GN=B9J08_002151 PE=3 SV=1	B9J08_002151	YHR028C	DAP2	-0.17387	-0.0464422	1.25083	0.427196	3	High
A0A2H0ZUE7	Nuclear transport factor 2 OS=Candida auris OX=498019 GN=B9J08_004024 PE=4 SV=1	B9J08_004024	YER009W	NTF2	-0.176818	-0.0464985	0.889745	1.2314	2	High
A0A2H0ZKP6	Uncharacterized protein OS=Candida auris OX=498019 GN=B9J08_002791 PE=4 SV=1	B9J08_002791	YNL010W	YNL010W	-0.00156904	-0.0466789	0.0122764	1.47972	9	High
A0A5C1DSP7	26S_protease_subunit_RPT4 OS=Candida auris OX=498019 GN=CAJCM15448_27680 PE=3 SV=1				-0.0352737	-0.0468341	0.619269	0.300727	4	High
A0A510P2M0	Hypothetical_protein OS=Candida auris OX=498019 GN=CAJCM15448_19170 PE=3 SV=1				0.0519239	-0.0472182	0.209222	0.398546	7	High
A0A2H0ZNP4	Adenine phosphoribosyltransferase OS=Candida auris OX=498019 GN=B9J08_003860 PE=3 SV=1	B9J08_003860	YML022W	APT1	-0.0493938	-0.0472401	0.271053	0.265079	2	High
A0A2H0ZJQ0	PITH domain-containing protein OS=Candida auris OX=498019 GN=B9J08_004377 PE=4 SV=1	B9J08_004377	NA	NA	0.193601	-0.0474105	0.588294	1.49222	2	High
A0A2H0ZYC5	Uncharacterized protein OS=Candida auris OX=498019 GN=B9J08_001751 PE=4 SV=1	B9J08_001751	NA	NA	0.209078	-0.0476539	0.762612	0.514179	8	High
A0A0L0NWP9	Atypical serine/threonine protein kinase BUD32 OS=Candida auris OX=498019 GN=QG37_04498 PE=3 SV=1	B9J08_004406	YGR262C	BUD32	-0.0785514	-0.047674	1.19057	0.260331	3	High
A0A0L0NSW0	Acid phosphatase OS=Candida auris OX=498019 GN=QG37_06481 PE=3 SV=1	B9J08_001489	YAR071W	PHO11		-0.0477707		0.0913464	1	Medium
A0A0L0NRM7	Uncharacterized protein OS=Candida auris OX=498019 GN=QG37_07003 PE=4 SV=1	B9J08_001303	YLR399C	BDF1	-0.119914	-0.0478768	0.745481	0.360577	4	High
A0A2H0ZN28	SHSP domain-containing protein OS=Candida auris OX=498019 GN=B9J08_003627 PE=4 SV=1	B9J08_003627	NA	NA	0.0500444	-0.0480291	0.438197	0.420517	13	High
A0A0L0NP90	Smg4_UPF3 domain-containing protein OS=Candida auris OX=498019 GN=QG37_07789 PE=3 SV=1	B9J08_004055	YGR072W	UPF3	-0.0431215	-0.0481184	0.261486	0.243827	2	High
A0A0L0NZB8	Ubiquitin-related modifier 1 OS=Candida auris OX=498019 GN=URM1 PE=3 SV=1				-0.0985401	-0.0482463	0.647401	0.265662	2	High
A0A510P4X6	26S proteasome regulatory subunit RPN1 OS=Candida auris OX=498019 GN=CAJCM15448_28240 PE=3 SV=1				0.0337256	-0.0484195	0.27552	0.663684	18	High
A0A5Q7YLH7	Hypothetical_protein OS=Candida auris OX=498019 GN=CJI96_0004331 PE=4 SV=1	B9J08_000584	YGL181W	GTS1	-0.00601866	-0.0484604	0.0245289	0.262948	1	High
A0A2H0ZQR0	Uncharacterized protein OS=Candida auris OX=498019 GN=B9J08_001910 PE=4 SV=1	B9J08_001910	YPL106C	SSE1	0.0277633	-0.0486176	0.123004	0.63418	24	High
A0A510P9F5	Putative proteasome endopeptidase complex OS=Candida auris OX=498019 GN=CAJCM15448_44440 PE=3 SV=1				-0.00245334	-0.0486649	0.0627118	1.29558	16	High
A0A0L0P1R3	Uncharacterized protein OS=Candida auris OX=498019 GN=QG37_02362 PE=4 SV=1	B9J08_000383	YML048W	GSF2	-0.0140867	-0.0487635	0.0737119	0.190679	8	High
A0A510PC62	CRAL-TRIO domain-containing protein OS=Candida auris OX=498019 GN=CAJCM15448_52210 PE=4 SV=1				-0.0378935	-0.0489221	0.357052	0.673782	10	High
A0A2H1A5C6	Long-chain-alcohol oxidase OS=Candida auris OX=498019 GN=B9J08_000581 PE=3 SV=1	B9J08_000581	NA	NA	-0.087134	-0.0489464	0.543446	0.574478	12	High
A0A510P6Y8	Hypothetical_protein OS=Candida auris OX=498019 GN=CAJCM15448_35720 PE=3 SV=1				-0.175483	-0.049343	0.529686	0.195058	2	High
A0A510PBM3	Hypothetical_protein OS=Candida auris OX=498019 GN=CAJCM15448_50140 PE=4 SV=1					-0.0495963		0.14669	1	Medium
A0A5Q7YM32	Hypothetical_protein OS=Candida auris OX=498019 GN=CJI96_0004598 PE=3 SV=1	B9J08_004551	NA	NA		-0.0496894		0.108763	1	High
A0A2H0ZN47	Tryptophan synthase OS=Candida auris OX=498019 GN=B9J08_003349 PE=3 SV=1	B9J08_003349	YGL026C	TRP5	0.0461178	-0.0499682	0.277073	0.366021	5	High
A0A510P0K0	Hypothetical_protein OS=Candida auris OX=498019 GN=CAJCM15448_12020 PE=3 SV=1				0.109979	-0.0502169	0.561209	1.08941	7	High
A0A0L0P7R4	Uncharacterized protein OS=Candida auris OX=498019 GN=QG37_00970 PE=3 SV=1	B9J08_003764	YDR196C	CAB5		-0.0502471		0.148748	1	High
A0A2H0ZP73	Sugar phosphate phosphatase OS=Candida auris OX=498019 GN=B9J08_003993 PE=3 SV=1	B9J08_003993	YMR027W	YMR027W	-0.0556632	-0.0502586	0.389403	0.41631	11	High
A0A0L0NTM6	TYR_PHOSPHATASE_2 domain-containing protein OS=Candida auris OX=498019 GN=QG37_05903 PE=4 SV=1	B9J08_000244	NA	NA	-0.0945732	-0.0502672	0.552728	0.264213	6	High
A0A0L0NQI7	Uncharacterized protein OS=Candida auris OX=498019 GN=QG37_07459 PE=4 SV=1	B9J08_004817	YOL111C	MDY2	-0.144296	-0.0504404	0.384505	0.261221	3	High
A0A510P598	Copper transporter OS=Candida auris OX=498019 GN=CAJCM15448_27530 PE=3 SV=1				-0.2088	-0.0505929	1.04691	0.139021	3	High
A0A0L0P4W9	Sphingolipid delta(4)-desaturase OS=Candida auris OX=498019 GN=QG37_01659 PE=3 SV=1	B9J08_000787	NA	NA	-0.0920427	-0.0507132	0.479053	0.594184	2	High
A0A2H0ZQ92	Acetyl-coenzyme A synthetase OS=Candida auris OX=498019 GN=B9J08_003998 PE=3 SV=1	B9J08_003998	YAL054C	ACS1	-0.0604339	-0.0508489	1.13083	0.659293	23	High
A0A0L0P3P3	ARID domain-containing protein OS=Candida auris OX=498019 GN=QG37_01721 PE=4 SV=1	B9J08_003460	YPL016W	SWI1	0.0804954	-0.0509191	0.198089	0.630518	4	High
A0A0L0NPD8	SWIB domain-containing protein OS=Candida auris OX=498019 GN=QG37_08247 PE=4 SV=1	B9J08_002797	YNR023W	SNF12	-0.134011	-0.0510928	0.26314	0.140395	1	High
A0A2H0ZD05	Mediator of RNA polymerase II transcription subunit 31 OS=Candida auris OX=498019 GN=B9J08_005203 PE=3 SV=1	B9J08_005203	YGL127C	SOH1	0.0999526	-0.0511628	0.396933	0.247536	1	High
A0A510P3M6	Ca2+-binding actin-bundling protein fimbrin/plastin OS=Candida auris OX=498019 GN=CAJCM15448_18990 PE=4 SV=1				-0.0869562	-0.0516412	0.729341	1.168	13	High
A0A2H1A1V3	Transcription initiation factor IIF subunit alpha OS=Candida auris OX=498019 GN=B9J08_001400 PE=3 SV=1	B9J08_001400	YGR186W	TFG1	0.0640098	-0.0521492	0.814842	0.427268	9	High
A0A510P8I5	Hypothetical_protein OS=Candida auris OX=498019 GN=CAJCM15448_38100 PE=4 SV=1					-0.052168		0.759383	3	High
A0A510P767	Glyoxalase II OS=Candida auris OX=498019 GN=CAJCM15448_33200 PE=3 SV=1				0.0108189	-0.052596	0.0496352	0.523138	7	High
A0A5C1E058	Hypothetical_protein OS=Candida auris OX=498019 GN=CJI96_0004019 PE=4 SV=1	B9J08_005233	YKL059C	MPE1	-0.0218369	-0.0526027	0.0987989	0.178506	2	High
A0A0L0NZP0	VPS9 domain-containing protein OS=Candida auris OX=498019 GN=QG37_03420 PE=4 SV=1	B9J08_001555	NA	NA	-0.169205	-0.0528302	0.565573	0.411078	1	High
A0A510P1H3	Hypothetical_protein OS=Candida auris OX=498019 GN=CAJCM15448_15560 PE=4 SV=1				0.250316	-0.0531877	0.813276	1.07844	5	High
A0A510P5Q6	Dihydrolipoyllysine-residue succinyltransferase OS=Candida auris OX=498019 GN=CAJCM15448_31180 PE=3 SV=1				0.122352	-0.0538981	1.15263	0.310894	6	High
A0A2H0ZKY3	Calmodulin OS=Candida auris OX=498019 GN=B9J08_002876 PE=4 SV=1	B9J08_002876	YBR109C	CMD1	0.133523	-0.0539325	1.11877	0.43294	4	High
A0A2H1A5E3	40S ribosomal protein S6 OS=Candida auris OX=498019 GN=B9J08_000771 PE=3 SV=1	B9J08_000771	YPL090C	RPS6A	0.0540111	-0.0539531	0.827771	0.460947	10	High
A0A2H1A2C5	Uncharacterized protein OS=Candida auris OX=498019 GN=B9J08_001282 PE=3 SV=1	B9J08_001282	YNL246W	VPS75	-0.0917941	-0.054107	0.292457	1.24509	2	High
A0A0L0NVU1	Uncharacterized protein OS=Candida auris OX=498019 GN=QG37_05112 PE=3 SV=1	B9J08_000781	YPR034W	ARP7	-0.104182	-0.0546824	0.734845	0.806384	10	High
P00883	Fructose-bisphosphate aldolase A CONTAMINANT OS=Oryctolagus cuniculus GN=ALDOA PE=1 SV=2					-0.0547599		0.11474	2	High
A0A2H0ZKM9	Threonyl-tRNA synthetase OS=Candida auris OX=498019 GN=B9J08_002778 PE=3 SV=1	B9J08_002778	YIL078W	THS1	-0.0970563	-0.0547819	1.54578	0.420167	17	High
A0A510P4F8	Hypothetical_protein OS=Candida auris OX=498019 GN=CAJCM15448_24730 PE=3 SV=1				0.0988033	-0.0548191	1.13375	0.14718	3	High
A0A0L0P594	Fructose-bisphosphatase OS=Candida auris OX=498019 GN=QG37_01356 PE=3 SV=1	B9J08_005163	YLR377C	FBP1	-0.144504	-0.0548714	1.09729	0.535342	8	High
A0A510P9U7	Uncharacterized protein OS=Candida auris OX=498019 GN=CAJCM15448_45780 PE=4 SV=1				0.0747954	-0.0549362	0.526899	0.503991	11	High
A0A0L0P1D0	NAD_binding_4 domain-containing protein OS=Candida auris OX=498019 GN=QG37_02758 PE=4 SV=1	B9J08_000836	YLR290C	YLR290C		-0.0549849		0.278193	1	Medium
A0A510P423	Succinate dehydrogenase assembly factor 3, mitochondrial OS=Candida auris OX=498019 GN=CAJCM15448_25050 PE=3 SV=1				-0.249032	-0.0550265	0.471747	0.102948	1	High
A0A2H0ZZE3	Pex24p domain-containing protein OS=Candida auris OX=498019 GN=B9J08_001727 PE=4 SV=1	B9J08_001727	YHR150W	PEX28	-0.0455982	-0.0550661	0.202242	0.289599	1	High
A0A0L0NUX4	Acetylglutamate kinase OS=Candida auris OX=498019 GN=QG37_05851 PE=3 SV=1	B9J08_002303	YER069W	ARG5,6	-0.0279619	-0.0554617	0.122457	0.42203	5	High
A0A0L0NW47	Uncharacterized protein OS=Candida auris OX=498019 GN=QG37_05004 PE=4 SV=1	B9J08_004208	YIL157C	COA1	-0.0546875	-0.0554781	0.33311	0.683244	1	High
A0A0L0NNR0	AAA domain-containing protein OS=Candida auris OX=498019 GN=QG37_08003 PE=3 SV=1	B9J08_000442	YMR080C	NAM7	0.0882267	-0.0559064	0.347752	0.451799	3	High
A0A0L0NQJ4	40S_ribosomal_protein_S20 OS=Candida auris OX=498019 GN=CAJCM15448_10280 PE=3 SV=1				0.0587077	-0.0564014	0.286962	1.6851	8	High
A0A510NXN2	Ribonuclease Z OS=Candida auris OX=498019 GN=CAJCM15448_01510 PE=3 SV=1				0.0371622	-0.0564706	0.261301	0.732503	3	High
A0A0L0P0G4	WD_REPEATS_REGION domain-containing protein OS=Candida auris OX=498019 GN=QG37_03586 PE=4 SV=1	B9J08_005338	YDR324C	UTP4	-0.0185041	-0.0565002	0.198421	0.285273	4	High
A0A510NZ09	Uncharacterized protein OS=Candida auris OX=498019 GN=CAJCM15448_04790 PE=4 SV=1				0.0223624	-0.0565435	0.101135	0.28559	2	High
A0A2H1A5Q1	Altered inheritance of mitochondria protein 41 OS=Candida auris OX=498019 GN=AIM41 PE=3 SV=1				0.0542518	-0.0568291	0.229973	0.586175	4	High
A0A0L0NWK6	Uncharacterized protein OS=Candida auris OX=498019 GN=QG37_04437 PE=4 SV=1	B9J08_004443	YLR403W	SFP1	0.131433	-0.0568399	0.323358	0.187015	2	High
A0A2H0ZGI3	40S ribosomal protein S12 OS=Candida auris OX=498019 GN=B9J08_004761 PE=3 SV=1	B9J08_004761	YOR369C	RPS12	0.00893997	-0.056907	0.017797	0.121081	2	High
A0A510NYQ0	Hypothetical_protein OS=Candida auris OX=498019 GN=CAJCM15448_05560 PE=4 SV=1					-0.0569444		0.10235	1	Medium
A0A510P721	Hypothetical_protein OS=Candida auris OX=498019 GN=CAJCM15448_29690 PE=4 SV=1				0.32	-0.0570652	0.496229	0.13013	2	High
A0A0L0NTT9	Catalase domain-containing protein OS=Candida auris OX=498019 GN=QG37_05842 PE=4 SV=1	B9J08_002298	YDR256C	CTA1	0.103713	-0.0572483	0.219655	0.596496	1	High
A0A510P881	Uncharacterized protein OS=Candida auris OX=498019 GN=CAJCM15448_40120 PE=4 SV=1				0.154747	-0.0575128	0.42388	0.512759	3	High
A0A2H0ZQV3	UTP--glucose-1-phosphate uridylyltransferase OS=Candida auris OX=498019 GN=B9J08_001989 PE=3 SV=1	B9J08_001989	YKL035W	UGP1	0.00229419	-0.0575551	0.0290956	0.68271	16	High
A0A0L0NZ02	Dolichyl-phosphate-mannose--protein mannosyltransferase OS=Candida auris OX=498019 GN=QG37_04260 PE=3 SV=1	B9J08_001216	YJR143C	PMT4	0.0150287	-0.0575847	0.100021	0.600823	4	High
A0A2H1A7F9	Phosphopyruvate hydratase OS=Candida auris OX=498019 GN=B9J08_000274 PE=3 SV=1	B9J08_000274	YGR254W	ENO1	-0.0976943	-0.057883	0.348035	0.438084	35	High
A0A0L0NVY1	Pyruvate kinase OS=Candida auris OX=498019 GN=QG37_04850 PE=3 SV=1	B9J08_003632	YAL038W	CDC19	-0.0513182	-0.057931	1.12456	0.491661	26	High
A0A2H0ZV33	Uncharacterized protein OS=Candida auris OX=498019 GN=B9J08_002314 PE=4 SV=1	B9J08_002314	NA	NA		-0.0579505		0.406834	1	Medium
A0A0L0P799	Uncharacterized protein OS=Candida auris OX=498019 GN=QG37_01253 PE=3 SV=1	B9J08_005087	YBL079W	NUP170	-0.0634921	-0.0580271	0.248128	0.149596	2	High
A0A0L0P5P5	Aldo_ket_red domain-containing protein OS=Candida auris OX=498019 GN=QG37_01039 PE=4 SV=1	B9J08_000640	YDL124W	YDL124W	0.0518736	-0.0581033	0.328576	3.26265	10	High
A0A0L0P6S8	Mannan endo-1,6-alpha-mannosidase OS=Candida auris OX=498019 GN=QG37_00743 PE=3 SV=1	B9J08_002188	YMR238W	DFG5	-0.192708	-0.0586865	0.618237	0.235019	3	High
A0A2H1A3E8	Heat shock protein SSA1 OS=Candida auris OX=498019 GN=B9J08_000483 PE=3 SV=1	B9J08_000483	YER103W	SSA4	0.0814393	-0.0588666	0.322783	0.294924	18	High
A0A0L0P130	Uncharacterized protein OS=Candida auris OX=498019 GN=QG37_02912 PE=4 SV=1	B9J08_000933	YNR052C	POP2		-0.0589391		0.240938	1	High
A0A2H0ZWP8	Uncharacterized protein OS=Candida auris OX=498019 GN=B9J08_002207 PE=3 SV=1	B9J08_002207	YGR200C	ELP2	-0.138854	-0.0590326	3.10483	0.384731	5	High
A0A510P810	Hypothetical_protein OS=Candida auris OX=498019 GN=CAJCM15448_36200 PE=4 SV=1				0.0332193	-0.0590588	0.165486	0.424442	5	High
A0A510NZ06	Hypothetical_protein OS=Candida auris OX=498019 GN=CAJCM15448_06030 PE=4 SV=1				-0.0216718	-0.0590909	0.0354726	0.153446	1	High
A0A510P4S2	Hypothetical_protein OS=Candida auris OX=498019 GN=CAJCM15448_26670 PE=3 SV=1				0.00218231	-0.0591327	0.00504643	0.599174	4	High
A0A510P942	Hypothetical_protein OS=Candida auris OX=498019 GN=CAJCM15448_36190 PE=4 SV=1					-0.0592784		0.179608	1	High
A0A2H0ZML1	Zn(2)-C6 fungal-type domain-containing protein OS=Candida auris OX=498019 GN=B9J08_003479 PE=4 SV=1	B9J08_003479	YIR023W	DAL81		-0.059375		0.114743	1	High
A0A5C1DSA5	Endoribonuclease YSH1 OS=Candida auris OX=498019 GN=CAJCM15448_09410 PE=3 SV=1				-0.0566982	-0.0595389	0.210373	0.479719	3	High
A0A5C1DRS3	Glutathione peroxidase OS=Candida auris OX=498019 GN=CAJCM15448_05770 PE=3 SV=1				-0.0129122	-0.0596164	0.182899	1.02037	8	High
A0A2H0ZND6	40S ribosomal protein S15 OS=Candida auris OX=498019 GN=B9J08_003755 PE=3 SV=1	B9J08_003755	YOL040C	RPS15	0.00521376	-0.0596591	0.0206117	0.300143	3	High
A0A510NZ32	ATP synthase subunit beta OS=Candida auris OX=498019 GN=CAJCM15448_06330 PE=3 SV=1				-0.0733788	-0.0598678	0.536828	0.526346	1	High
A0A5Q7YG10	N-acetylglucosamine-6-phosphate deacetylase OS=Candida auris OX=498019 GN=CJI96_0002369 PE=3 SV=1	B9J08_003838	NA	NA	0.205079	-0.0598739	2.77919	0.148311	2	High
A0A2H0ZIM7	Arginase OS=Candida auris OX=498019 GN=B9J08_004292 PE=3 SV=1	B9J08_004292	YPL111W	CAR1	0.0097455	-0.0599485	0.0242579	0.257607	12	High
A0A2H1A2W2	DAO domain-containing protein OS=Candida auris OX=498019 GN=B9J08_000253 PE=4 SV=1	B9J08_000253	YHR009C	TDA3	-0.0857773	-0.0601836	0.967021	1.21183	10	High
A0A2H0ZKR5	Isocitrate dehydrogenase [NAD] subunit, mitochondrial OS=Candida auris OX=498019 GN=B9J08_002770 PE=3 SV=1	B9J08_002770	YOR136W	IDH2	-0.0461758	-0.0604479	0.919116	0.75026	9	High
A0A510P6C6	Hypothetical_protein OS=Candida auris OX=498019 GN=CAJCM15448_33540 PE=3 SV=1				-0.174026	-0.0605449	0.270069	0.270763	2	High
A0A510P5M7	Uncharacterized protein OS=Candida auris OX=498019 GN=CAJCM15448_30880 PE=4 SV=1				-0.228362	-0.0606201	1.04464	0.289542	4	High
A0A510P415	Hypothetical_protein OS=Candida auris OX=498019 GN=CAJCM15448_21710 PE=4 SV=1				0.253547	-0.0606389	1.28114	0.246225	2	High
A0A0L0NY33	Nadh-ubiquinone oxidoreductase mitochondrial complex i OS=Candida auris OX=498019 GN=QG37_04274 PE=4 SV=1	B9J08_001202	NA	NA	-0.0777283	-0.0606961	0.80691	0.844849	6	High
A0A510P469	Hypothetical_protein OS=Candida auris OX=498019 GN=CAJCM15448_25660 PE=4 SV=1				0.0298241	-0.0608028	0.167682	0.328534	3	High
A0A5Q7YD50	Hypothetical_protein OS=Candida auris OX=498019 GN=CJI96_0001350 PE=3 SV=1	B9J08_000963	YJL183W	MNN11		-0.0611814		0.109444	1	High
A0A510PA47	Putative 60S ribosomal protein uL30 OS=Candida auris OX=498019 GN=CAJCM15448_43800 PE=3 SV=1				-0.0685093	-0.0613482	0.609357	0.471281	5	High
A0A2H0ZCV5	60S ribosomal protein L8 OS=Candida auris OX=498019 GN=B9J08_005153 PE=3 SV=1	B9J08_005153	YLL045C	RPL8B	-0.0403338	-0.0613537	0.470436	0.517384	4	High
A0A510P7G4	TBP-associated factor 4 OS=Candida auris OX=498019 GN=CAJCM15448_37350 PE=3 SV=1				0.260669	-0.0613811	0.251436	0.101887	1	High
A0A510P034	Hypothetical_protein OS=Candida auris OX=498019 GN=CAJCM15448_08400 PE=4 SV=1				-0.00734121	-0.0617809	0.0436982	0.485499	3	High
A0A0L0P5Q3	Uncharacterized protein OS=Candida auris OX=498019 GN=QG37_01453 PE=4 SV=1	B9J08_005227	NA	NA	0.574956	-0.0620364	0.649007	0.17224	1	High
A0A2H1A3U3	Uncharacterized protein OS=Candida auris OX=498019 GN=B9J08_000121 PE=4 SV=1	B9J08_000121	YLR387C	REH1	0.287671	-0.062069	0.266572	0.0902606	1	High
A0A0L0NYC2	Aminotran_1_2 domain-containing protein OS=Candida auris OX=498019 GN=QG37_03984 PE=3 SV=1	B9J08_002683	NA	NA	0.028683	-0.0621655	0.0466511	0.125112	1	High
A0A510P138	Hypothetical_protein OS=Candida auris OX=498019 GN=CAJCM15448_12910 PE=4 SV=1					-0.0621958		0.114781	1	High
A0A510PBM2	AP complex subunit beta OS=Candida auris OX=498019 GN=CAJCM15448_50250 PE=3 SV=1				-0.149933	-0.0622442	0.814289	0.618358	2	High
A0A2H0ZST9	Uncharacterized protein OS=Candida auris OX=498019 GN=B9J08_002809 PE=3 SV=1	B9J08_002809	YCR046C	IMG1	-0.043392	-0.0625192	0.225826	0.39545	4	High
A0A510P0A6	Proteasome endopeptidase complex OS=Candida auris OX=498019 GN=CAJCM15448_10730 PE=4 SV=1				-0.0122981	-0.0625939	0.0862637	0.572158	8	High
A0A2H0ZVE4	Mannose-6-phosphate isomerase OS=Candida auris OX=498019 GN=B9J08_002392 PE=3 SV=1	B9J08_002392	YER003C	PMI40	-0.00524388	-0.0626705	0.0328363	0.648739	9	High
A0A2H1A2I3	t-SNARE coiled-coil homology domain-containing protein OS=Candida auris OX=498019 GN=B9J08_001323 PE=3 SV=1	B9J08_001323	YMR197C	VTI1	0.301158	-0.0626839	1.2333	0.189582	1	High
A0A2H0ZI29	BPL/LPL catalytic domain-containing protein OS=Candida auris OX=498019 GN=B9J08_004120 PE=3 SV=1	B9J08_004120	YDL141W	BPL1	0.0648963	-0.0628975	0.127915	0.466914	2	High
A0A0L0NTL7	Homoserine dehydrogenase OS=Candida auris OX=498019 GN=QG37_05767 PE=3 SV=1	B9J08_000055	YJR139C	HOM6	0.0352667	-0.0630287	0.90343	0.822927	10	High
A0A510P8S4	Enolase-phosphatase E1 OS=Candida auris OX=498019 GN=UTR4 PE=3 SV=1				0.146934	-0.0630331	0.651365	0.423463	3	High
A0A0L0NXI7	Hypothetical_protein OS=Candida auris OX=498019 GN=CAJCM15448_36570 PE=3 SV=1				0.294365	-0.0630448	0.871042	0.298683	3	High
A0A0L0NY04	Flavodoxin-like domain-containing protein OS=Candida auris OX=498019 GN=QG37_04249 PE=3 SV=1	B9J08_001224	YJR137C	MET5	0.000682267	-0.0631145	0.00623858	0.462691	15	High
A0A2H0ZHC3	Uncharacterized protein OS=Candida auris OX=498019 GN=B9J08_004718 PE=3 SV=1	B9J08_004718	YDL019C	OSH2	-0.0560328	-0.0631467	0.347905	0.706572	15	High
A0A5C1DV47	Hypothetical_protein OS=Candida auris OX=498019 GN=CAJCM15448_30280 PE=3 SV=1				0.0677392	-0.0632673	0.177832	0.487768	4	High
A0A2H0ZUN3	Eukaryotic translation initiation factor 3 subunit A OS=Candida auris OX=498019 GN=TIF32 PE=3 SV=1				0.111284	-0.063316	0.304567	0.450198	17	High
A0A2H1A145	Uncharacterized protein OS=Candida auris OX=498019 GN=B9J08_001147 PE=4 SV=1	B9J08_001147	NA	NA	0.0182999	-0.0637404	0.0556549	0.538232	2	High
A0A2H0ZNZ3	Peptidase A1 domain-containing protein OS=Candida auris OX=498019 GN=B9J08_003912 PE=4 SV=1	B9J08_003912	NA	NA	-0.0680414	-0.0640146	0.657749	1.91457	5	High
A0A0L0P5E1	Uncharacterized protein OS=Candida auris OX=498019 GN=QG37_01536 PE=3 SV=1	B9J08_000698	YHR147C	MRPL6	-0.126061	-0.0640598	1.065	0.72754	5	High
A0A2H0ZKB9	Uncharacterized protein OS=Candida auris OX=498019 GN=B9J08_004146 PE=3 SV=1	B9J08_004146	YHL001W	RPL14B	-0.0324167	-0.0642038	0.231367	0.548642	8	High
A0A510P3Y9	Elongation factor 2 OS=Candida auris OX=498019 GN=CAJCM15448_24660 PE=3 SV=1				-0.0787565	-0.0646266	1.43044	1.23003	27	High
A0A0L0NW14	Uncharacterized protein OS=Candida auris OX=498019 GN=QG37_04877 PE=4 SV=1	B9J08_003656	YDL099W	BUG1	0.191476	-0.0646882	0.954903	1.07298	8	High
A0A2H0ZDC4	Uncharacterized protein OS=Candida auris OX=498019 GN=B9J08_005329 PE=4 SV=1	B9J08_005329	YMR152W	YIM1	0.018479	-0.0649335	0.0820204	1.22206	6	High
A0A2H0ZKZ5	Uncharacterized protein OS=Candida auris OX=498019 GN=B9J08_002887 PE=4 SV=1	B9J08_002887	NA	NA	0.0762451	-0.0653788	0.464228	0.670528	13	High
A0A5C1DN45	Putative ribosomal protein uL2 OS=Candida auris OX=498019 GN=CAJCM15448_01480 PE=3 SV=1				-0.0761564	-0.0658086	0.258398	0.63333	9	High
A0A0L0P5I8	Homo-isocitrate dehydrogenase OS=Candida auris OX=498019 GN=QG37_01618 PE=3 SV=1	B9J08_000755	NA	NA	-0.00527267	-0.0658153	0.0411059	0.33006	4	High
A0A2H0ZYD7	Uncharacterized protein OS=Candida auris OX=498019 GN=B9J08_002477 PE=3 SV=1	B9J08_002477	YMR105C	PGM2	-0.0530455	-0.0659637	0.872562	0.84551	17	High
A0A2H0ZSP4	S-(hydroxymethyl)glutathione dehydrogenase OS=Candida auris OX=498019 GN=B9J08_002769 PE=3 SV=1	B9J08_002769	YDL168W	SFA1	-0.0701712	-0.0659826	0.489624	1.30868	9	High
A0A2H0ZNQ1	Uncharacterized protein OS=Candida auris OX=498019 GN=B9J08_003884 PE=3 SV=1	B9J08_003884	NA	NA	-0.0790714	-0.0660191	0.727043	0.254447	5	High
A0A5Q7YI00	DNA-directed RNA polymerase subunit OS=Candida auris OX=498019 GN=CJI96_0003100 PE=3 SV=1	B9J08_001256	YDL140C	RPO21	0.0353747	-0.0660227	0.171871	1.7168	7	High
A0A2H1A678	NADH dehydrogenase [ubiquinone] 1 alpha subcomplex subunit 1 OS=Candida auris OX=498019 GN=B9J08_000882 PE=3 SV=1	B9J08_000882	NA	NA	-0.106561	-0.0661723	0.980158	0.600889	5	High
A0A2H1A220	KRR1 small subunit processome component OS=Candida auris OX=498019 GN=B9J08_001471 PE=3 SV=1	B9J08_001471	YCL059C	KRR1		-0.0664582		0.263669	2	High
A0A5C1DTN0	Hypothetical_protein OS=Candida auris OX=498019 GN=CAJCM15448_11230 PE=3 SV=1				0.0114803	-0.0664686	0.0535237	0.81555	15	High
A0A2H0ZUF8	Leucine carboxyl methyltransferase 1 OS=Candida auris OX=498019 GN=B9J08_003846 PE=3 SV=1	B9J08_003846	YDR435C	PPM1		-0.0666667		0.451853	1	Medium
A0A2H1A6Q4	UBA domain-containing protein OS=Candida auris OX=498019 GN=B9J08_001051 PE=4 SV=1	B9J08_001051	YOR138C	RUP1	-0.002849	-0.0668605	0.00365611	0.104406	2	High
A0A0L0P2C8	Glucose-6-phosphate isomerase OS=Candida auris OX=498019 GN=QG37_02711 PE=3 SV=1	B9J08_000808	YBR196C	PGI1	-0.0347413	-0.0671576	0.603793	0.65217	22	High
A0A0L0NY54	Uncharacterized protein OS=Candida auris OX=498019 GN=QG37_04295 PE=4 SV=1	B9J08_001184	NA	NA	-0.21721	-0.0673235	0.345431	0.17856	2	High
A0A0L0P233	mRNA-capping enzyme subunit beta OS=Candida auris OX=498019 GN=QG37_02991 PE=3 SV=1	B9J08_000979	YPL228W	CET1	-0.127858	-0.0674667	0.43401	0.571503	2	High
A0A0L0P341	Uncharacterized protein OS=Candida auris OX=498019 GN=QG37_02492 PE=4 SV=1	B9J08_000292	NA	NA	-0.108086	-0.0675174	0.489993	0.346946	2	High
A0A2H0ZG66	Uncharacterized protein OS=Candida auris OX=498019 GN=B9J08_004630 PE=4 SV=1	B9J08_004630	YGL172W	NUP49	0.150184	-0.0677966	1.12439	0.0933146	2	High
A0A2H0ZD13	Uncharacterized protein OS=Candida auris OX=498019 GN=B9J08_005205 PE=4 SV=1	B9J08_005205	YIL140W	AXL2	-0.0777114	-0.0678617	0.223705	0.283505	1	High
A0A510PAI6	Putative peptidyl-prolyl cis-trans isomerase OS=Candida auris OX=498019 GN=CAJCM15448_48140 PE=4 SV=1				-0.0894073	-0.0679677	1.09303	0.54246	6	High
A0A0L0P8F4	Peptidyl-prolyl cis-trans isomerase OS=Candida auris OX=498019 GN=QG37_00413 PE=3 SV=1	B9J08_002142	YDR155C	CPR1	-0.0668528	-0.0680842	0.674121	0.395972	9	High
A0A510PBS9	Hypothetical_protein OS=Candida auris OX=498019 GN=CAJCM15448_50820 PE=3 SV=1				0.0599738	-0.0682158	0.593776	0.473891	3	High
A0A0L0P4Z6	Uncharacterized protein OS=Candida auris OX=498019 GN=QG37_01518 PE=4 SV=1	B9J08_000685	NA	NA	-0.0484673	-0.0687063	0.34452	1.18683	16	High
A0A5C1DVP6	Hypothetical_protein OS=Candida auris OX=498019 GN=CAJCM15448_16970 PE=3 SV=1				0.456267	-0.068746	0.866961	0.28101	1	High
A0A0L0P997	Uncharacterized protein OS=Candida auris OX=498019 GN=QG37_00366 PE=4 SV=1				-0.136727	-0.0688935	0.301261	0.458813	1	Medium
A0A2H1A1X3	Uncharacterized protein OS=Candida auris OX=498019 GN=B9J08_001420 PE=4 SV=1	B9J08_001420	YOR198C	BFR1	0.187726	-0.068956	0.389481	0.219025	8	High
A0A510P0A0	Hypothetical_protein OS=Candida auris OX=498019 GN=CAJCM15448_11140 PE=4 SV=1				-0.0711693	-0.0689571	0.878922	0.70822	4	High
A0A510P7N8	mRNA_3'-end-processing_protein_YTH1 OS=Candida auris OX=498019 GN=CAJCM15448_35000 PE=4 SV=1				-0.193142	-0.0690075	1.40099	0.485048	3	High
A0A2H0ZKD6	Uncharacterized protein OS=Candida auris OX=498019 GN=B9J08_002703 PE=3 SV=1	B9J08_002703	NA	NA	0.0535277	-0.069048	0.378443	0.586822	10	High
A0A2H0ZG28	Cystathionine beta-synthase OS=Candida auris OX=498019 GN=B9J08_004618 PE=3 SV=1	B9J08_004618	YGR155W	CYS4	0.0348069	-0.0691087	0.224947	0.804844	10	High
A0A0L0P0L7	Profilin OS=Candida auris OX=498019 GN=QG37_03224 PE=3 SV=1	B9J08_000587	YOR122C	PFY1	-0.0335072	-0.0695041	0.225106	0.419141	1	High
A0A0L0NV75	Uncharacterized protein OS=Candida auris OX=498019 GN=QG37_05180 PE=3 SV=1	B9J08_003041	YGR193C	PDX1	0.0732033	-0.0695219	0.190865	0.31247	3	High
A0A0L0NWD8	Hypothetical_protein OS=Candida auris OX=498019 GN=CAJCM15448_04210 PE=3 SV=1				-0.261993	-0.0699627	0.183534	0.130725	3	High
A0A510PC50	Hypothetical_protein OS=Candida auris OX=498019 GN=CAJCM15448_52100 PE=4 SV=1				0.00458665	-0.0705346	0.0252242	0.525226	3	High
A0A0L0P468	Glutaminyl-tRNA synthetase OS=Candida auris OX=498019 GN=QG37_01975 PE=3 SV=1	B9J08_003290	YOR168W	GLN4	-0.0840642	-0.0705844	0.482351	1.00928	9	High
A0A0L0NPZ0	AB hydrolase-1 domain-containing protein OS=Candida auris OX=498019 GN=QG37_07348 PE=3 SV=1	B9J08_004673	NA	NA	-0.102078	-0.0715855	0.637789	0.477278	4	High
A0A510P5E1	Hypothetical_protein OS=Candida auris OX=498019 GN=CAJCM15448_27300 PE=3 SV=1				0.122533	-0.0717423	0.293096	1.05548	4	High
A0A510P8K2	Hypothetical_protein OS=Candida auris OX=498019 GN=CAJCM15448_41420 PE=4 SV=1				0.0541093	-0.071757	0.482691	0.579175	19	High
A0A5C1DZJ2	Transaldolase OS=Candida auris OX=498019 GN=CAJCM15448_14460 PE=3 SV=1				-0.121196	-0.0718964	0.911661	0.716385	14	High
A0A510P1M3	Uncharacterized protein OS=Candida auris OX=498019 GN=CAJCM15448_15530 PE=3 SV=1				-0.150202	-0.0720327	0.36444	0.391374	1	High
A0A0L0P696	Importin N-terminal domain-containing protein OS=Candida auris OX=498019 GN=QG37_01249 PE=3 SV=1	B9J08_005084	YER110C	KAP123	-0.0685042	-0.0721539	0.572899	0.242309	4	High
A0A0L0NZ43	Uncharacterized protein OS=Candida auris OX=498019 GN=QG37_03566 PE=4 SV=1				0.133687	-0.0721804	0.210818	0.870631	2	High
A0A510P1P5	Mitochondrial_outer_membrane_protein_porin OS=Candida auris OX=498019 GN=CAJCM15448_13600 PE=4 SV=1				-0.0255589	-0.0725063	0.140196	0.573192	9	High
A0A2H0ZWG3	Uncharacterized protein OS=Candida auris OX=498019 GN=B9J08_002094 PE=4 SV=1	B9J08_002094	YNL016W	PUB1	0.143881	-0.0727841	0.706331	0.735158	5	High
A0A510P704	Hypothetical_protein OS=Candida auris OX=498019 GN=CAJCM15448_31210 PE=3 SV=1					-0.0728705		0.838872	1	High
A0A510P9V1	Uncharacterized protein OS=Candida auris OX=498019 GN=CAJCM15448_42900 PE=4 SV=1				0.120801	-0.072987	0.438303	1.88647	1	High
A0A5C1E2Q4	Elongation factor G, mitochondrial OS=Candida auris OX=498019 GN=MEF1 PE=3 SV=1				-0.0853735	-0.07338	1.13965	1.06026	11	High
A0A2H1A2U5	Dihydroxyacetone kinase OS=Candida auris OX=498019 GN=B9J08_001368 PE=3 SV=1	B9J08_001368	YFL053W	DAK2	-0.0572553	-0.0733933	0.541238	0.611283	8	High
A0A0L0P3R5	Chromatin modification-related protein OS=Candida auris OX=498019 GN=QG37_01749 PE=3 SV=1	B9J08_003447	YNL097C	PHO23	-0.112301	-0.0735367	0.331518	0.291226	3	High
A0A0L0NW36	Uncharacterized protein OS=Candida auris OX=498019 GN=QG37_04994 PE=4 SV=1	B9J08_004215	YKR080W	MTD1	-0.0938032	-0.0737383	0.428363	1.22001	1	High
A0A2H0ZGV2	GTP--RNA guanylyltransferase OS=Candida auris OX=498019 GN=B9J08_004874 PE=3 SV=1	B9J08_004874	YGL130W	CEG1	-0.0287703	-0.0738271	0.532684	0.675068	8	High
A0A2H0ZK98	5'-3' exoribonuclease OS=Candida auris OX=498019 GN=B9J08_002661 PE=3 SV=1	B9J08_002661	NA	NA	0.0146226	-0.0740003	0.0964318	0.526744	5	High
A0A0L0P3A7	RING-type domain-containing protein OS=Candida auris OX=498019 GN=QG37_01724 PE=3 SV=1	B9J08_003458	YDR265W	PEX10	-0.202501	-0.0742552	1.87071	0.820467	1	High
A0A2H0ZP83	Uncharacterized protein OS=Candida auris OX=498019 GN=B9J08_004004 PE=4 SV=1	B9J08_004004	YIL039W	TED1	-0.0331078	-0.0744111	0.38311	0.774306	4	High
A0A5Q7YJL9	Hypothetical_protein OS=Candida auris OX=498019 GN=CJI96_0003511 PE=4 SV=1	B9J08_000584	YGL181W	GTS1	-0.0473983	-0.0745858	0.14305	1.12648	5	High
A0A2H0ZRA6	Uncharacterized protein OS=Candida auris OX=498019 GN=B9J08_002831 PE=3 SV=1	B9J08_002831	YNR002C	ATO2	-0.0157824	-0.074664	0.0340303	0.148068	2	High
A0A2H0ZCQ0	3-hydroxyanthranilate 3,4-dioxygenase OS=Candida auris OX=498019 GN=BNA1 PE=3 SV=1				-0.100468	-0.0746808	0.9245	0.767507	6	High
A0A510P5J8	Hypothetical_protein OS=Candida auris OX=498019 GN=CAJCM15448_30360 PE=4 SV=1					-0.0747517		0.495478	1	High
A0A0L0NU34	Endoplasmic reticulum junction formation protein lunapark OS=Candida auris OX=498019 GN=QG37_05915 PE=3 SV=1					-0.0747664		0.113343	1	High
A0A0L0P2B1	Arginyl-tRNA synthetase OS=Candida auris OX=498019 GN=QG37_03095 PE=3 SV=1	B9J08_001049	YDR341C	YDR341C	-0.0430505	-0.0748074	0.401587	1.4184	11	High
A0A2H0ZGN1	Uncharacterized protein OS=Candida auris OX=498019 GN=B9J08_004496 PE=4 SV=1	B9J08_004496	YPR127W	YPR127W	-0.0248675	-0.0748256	0.213531	0.508534	10	High
A0A5C1E2I4	Hypothetical_protein OS=Candida auris OX=498019 GN=CAJCM15448_47050 PE=3 SV=1				-0.1142	-0.0748423	0.797928	0.269249	3	High
A0A2H0ZK46	Non-specific serine/threonine protein kinase OS=Candida auris OX=498019 GN=B9J08_002611 PE=4 SV=1	B9J08_002611	YLR096W	KIN2	0.537931	-0.075122	0.475105	0.430174	2	High
P00761	Trypsin CONTAMINANT OS=Sus scrofa PE=1 SV=1				0.00989855	-0.0752244	0.00920719	0.438894	6	High
A0A0L0NY16	Uncharacterized protein OS=Candida auris OX=498019 GN=QG37_04149 PE=3 SV=1	B9J08_004170	YNL112W	DBP2	-0.222714	-0.075419	0.743918	0.263689	3	High
A0A0L0NNN0	V-SNARE coiled-coil homology domain-containing protein OS=Candida auris OX=498019 GN=QG37_07934 PE=4 SV=1	B9J08_000485	YOR327C	SNC2		-0.0754641		0.701084	1	High
A0A0L0P4R6	Zn(2)-C6 fungal-type domain-containing protein OS=Candida auris OX=498019 GN=QG37_01554 PE=4 SV=1	B9J08_000710	NA	NA	0.0249541	-0.0757039	0.0702508	0.440737	2	High
A0A2H1A1G8	Ubiquinone biosynthesis monooxygenase COQ6, mitochondrial OS=Candida auris OX=498019 GN=COQ6 PE=3 SV=1				-0.0346585	-0.0757663	0.379389	0.362376	8	High
A0A510NX50	NADH-ubiquinone oxidoreductase OS=Candida auris OX=498019 GN=CAJCM15448_00080 PE=3 SV=1				0.13325	-0.0758813	1.55212	0.259997	5	High
A0A2H0ZLC7	Uncharacterized protein OS=Candida auris OX=498019 GN=B9J08_002997 PE=3 SV=1	B9J08_002997	YDR506C	GMC1	0.0391039	-0.0759702	0.418339	0.40427	5	High
A0A510P5F5	ADF-H domain-containing protein OS=Candida auris OX=498019 GN=CAJCM15448_27400 PE=3 SV=1				-0.171985	-0.0760704	0.878751	0.393851	5	High
A0A510NY46	Hypothetical_protein OS=Candida auris OX=498019 GN=CAJCM15448_02910 PE=4 SV=1				-0.0249694	-0.0763041	0.104574	1.14259	2	High
A0A5C1DZW1	Hypothetical_protein OS=Candida auris OX=498019 GN=CAJCM15448_12100 PE=4 SV=1				-0.14715	-0.0767057	0.52223	0.561801	4	High
A0A510P921	Aminomethyltransferase OS=Candida auris OX=498019 GN=CAJCM15448_38010 PE=3 SV=1				0.215582	-0.0767854	0.436433	0.686303	4	High
A0A0L0NX32	SRP54 domain-containing protein OS=Candida auris OX=498019 GN=QG37_04676 PE=4 SV=1	B9J08_004294	YDR292C	SRP101	0.0888291	-0.0771144	0.187051	0.217724	1	Medium
A0A5Q7YHF8	EKC/KEOPS complex subunit CGI121 OS=Candida auris OX=498019 GN=CJI96_0002724 PE=3 SV=1	B9J08_002050	YML036W	CGI121	-0.0951677	-0.0773492	0.644613	0.814699	4	High
A0A0L0NX27	Eukaryotic translation initiation factor 5B OS=Candida auris OX=498019 GN=QG37_04975 PE=4 SV=1	B9J08_004230	YAL035W	FUN12	-0.104254	-0.0774002	0.882901	0.902174	11	High
A0A2H1A6Y5	Peroxin-13 OS=Candida auris OX=498019 GN=B9J08_000848 PE=3 SV=1	B9J08_000848	YLR191W	PEX13	-0.0340751	-0.0774007	0.0925712	0.804959	1	High
A0A2H1A7S4	1,3-beta-glucanosyltransferase OS=Candida auris OX=498019 GN=B9J08_000384 PE=3 SV=1	B9J08_000384	NA	NA	0.0761815	-0.0774814	0.228028	0.332272	4	High
A0A5C1DQH0	Hypothetical_protein OS=Candida auris OX=498019 GN=CAJCM15448_02820 PE=4 SV=1				-0.0426054	-0.077484	0.157578	0.270243	4	High
A0A0L0NRP0	Uncharacterized protein OS=Candida auris OX=498019 GN=QG37_06978 PE=4 SV=1	B9J08_001288	YMR091C	NPL6	-0.00320473	-0.0774987	0.0350309	0.646642	8	High
A0A2H0ZJ72	Uncharacterized protein OS=Candida auris OX=498019 GN=B9J08_004464 PE=3 SV=1	B9J08_004464	YDL135C	RDI1	0.115873	-0.077652	1.2242	0.528991	3	High
A0A2H0ZQI1	5-aminolevulinate synthase OS=Candida auris OX=498019 GN=B9J08_001887 PE=3 SV=1	B9J08_001887	YDR232W	HEM1	0.0167253	-0.0776656	0.106646	0.68742	6	High
A0A2H0ZLG0	Uncharacterized protein OS=Candida auris OX=498019 GN=B9J08_003058 PE=4 SV=1	B9J08_003058	YFR037C	RSC8	0.0662208	-0.0777929	0.212319	0.253168	4	High
A0A2H1A6Q3	Ribosomal protein S16 OS=Candida auris OX=498019 GN=B9J08_000713 PE=3 SV=1	B9J08_000713	YPL013C	MRPS16	-0.02383	-0.0780884	0.118735	0.527515	4	High
A0A2H0ZUB3	60S ribosomal protein L34-B OS=Candida auris OX=498019 GN=B9J08_003393 PE=3 SV=1	B9J08_003393	YIL052C	RPL34B	0.0528248	-0.0781581	0.139684	0.42615	6	High
A0A0L0P1E7	Uncharacterized protein OS=Candida auris OX=498019 GN=QG37_02712 PE=4 SV=1	B9J08_000809	YML108W	YML108W	0.0458453	-0.0784525	0.0661316	0.482193	3	High
A0A510NXU4	Hypothetical_protein OS=Candida auris OX=498019 GN=CAJCM15448_02030 PE=4 SV=1				-0.00809296	-0.0785263	0.0631739	0.439907	5	High
A0A0L0P6V9	Uncharacterized protein OS=Candida auris OX=498019 GN=QG37_00779 PE=4 SV=1	B9J08_003825	YOR251C	TUM1	-0.0616688	-0.0787637	1.56058	1.14315	13	High
A0A2H1A1A7	Uncharacterized protein OS=Candida auris OX=498019 GN=B9J08_001186 PE=4 SV=1	B9J08_001186	YKL077W	YKL077W	-0.035539	-0.0787838	0.236964	0.422097	7	High
A0A2H1A5Z4	Adenylosuccinate lyase OS=Candida auris OX=498019 GN=B9J08_000800 PE=3 SV=1	B9J08_000800	YLR359W	ADE13	-0.0970614	-0.0789727	0.972363	0.680068	13	High
A0A0L0NRV5	Protein N-terminal and lysine N-methyltransferase EFM7 OS=Candida auris OX=498019 GN=EFM7 PE=3 SV=1				0.167954	-0.0790284	0.318142	0.242217	1	Medium
A0A510NY24	Cytochrome_c OS=Candida auris OX=498019 GN=CAJCM15448_02830 PE=3 SV=1				-0.113182	-0.0801778	0.343322	0.692767	2	High
A0A5Q7YG85	ATP synthase subunit 5, mitochondrial OS=Candida auris OX=498019 GN=CJI96_0002473 PE=3 SV=1	B9J08_004005	YDR298C	ATP5	-0.0853603	-0.0803398	0.511452	0.252155	5	High
A0A510NYB8	Adenosine kinase OS=Candida auris OX=498019 GN=CAJCM15448_04140 PE=3 SV=1				0.113735	-0.0803935	0.647548	0.624672	8	High
A0A2H1A1U9	J domain-containing protein OS=Candida auris OX=498019 GN=B9J08_001385 PE=4 SV=1	B9J08_001385	YGR285C	ZUO1	-0.0758354	-0.0804453	0.274644	0.374223	12	High
A0A0L0NNY7	Uncharacterized protein OS=Candida auris OX=498019 GN=QG37_07820 PE=4 SV=1	B9J08_004032	YER010C	YER010C	0.0839073	-0.0808019	0.742237	1.33187	10	High
A0A0L0NRB0	Nop domain-containing protein OS=Candida auris OX=498019 GN=QG37_07022 PE=3 SV=1	B9J08_002746	YLR197W	NOP56	-0.102991	-0.0814055	0.418588	0.424347	4	High
A0A5C1DQ03	Hypothetical_protein OS=Candida auris OX=498019 GN=CAJCM15448_05620 PE=3 SV=1				-0.0729915	-0.0814099	0.520625	2.25317	4	High
A0A510PAI5	Hypothetical_protein OS=Candida auris OX=498019 GN=CAJCM15448_48260 PE=3 SV=1				-0.0669002	-0.081465	0.398371	0.801184	14	High
A0A510NZZ5	Hypothetical_protein OS=Candida auris OX=498019 GN=CAJCM15448_10050 PE=4 SV=1				-0.0223727	-0.0815007	0.10443	0.945071	4	High
A0A2H1A352	Sulfhydryl oxidase OS=Candida auris OX=498019 GN=B9J08_000344 PE=4 SV=1	B9J08_000344	YGR029W	ERV1	0.139322	-0.0817724	0.437435	0.921552	5	High
A0A510P2X6	Hypothetical_protein OS=Candida auris OX=498019 GN=CAJCM15448_20170 PE=4 SV=1					-0.0821516		1.1163	1	Medium
A0A510P100	Hypothetical_protein OS=Candida auris OX=498019 GN=CAJCM15448_11090 PE=4 SV=1				-0.0345932	-0.0822535	0.203875	0.750019	2	High
A0A0L0P031	Protein kinase domain-containing protein OS=Candida auris OX=498019 GN=QG37_03890 PE=4 SV=1	B9J08_004480	YOR112W	CEX1	0.305709	-0.0823389	0.340624	0.144722	1	High
A0A0L0NZ37	Uncharacterized protein OS=Candida auris OX=498019 GN=QG37_03838 PE=4 SV=1	B9J08_004520	NA	NA	0.205085	-0.0824222	0.324968	0.276092	3	High
A0A0L0P022	Diphthine methyl ester synthase OS=Candida auris OX=498019 GN=QG37_03403 PE=3 SV=1	B9J08_001543	YLR172C	DPH5	-0.0512235	-0.0825328	0.485063	0.573605	3	High
A0A510P737	Hypothetical_protein OS=Candida auris OX=498019 GN=CAJCM15448_36050 PE=4 SV=1				0.097723	-0.0827618	0.570546	1.35231	2	High
A0A0L0NYU4	Uncharacterized protein OS=Candida auris OX=498019 GN=QG37_04204 PE=4 SV=1	B9J08_001249	NA	NA		-0.0828583		0.0974479	1	Medium
A0A510P3C7	Exocyst complex component SEC5 OS=Candida auris OX=498019 GN=CAJCM15448_22540 PE=3 SV=1				0.00981693	-0.0829637	0.0419354	0.617487	3	High
A0A2H0ZXX4	RNase III domain-containing protein OS=Candida auris OX=498019 GN=B9J08_001607 PE=4 SV=1	B9J08_001607	YMR024W	MRPL3	0.0183908	-0.0830203	0.0678468	1.35675	3	High
A0A0L0NR85	Ribosome biogenesis protein YTM1 OS=Candida auris OX=498019 GN=YTM1 PE=3 SV=1				-0.0831983	-0.0833247	0.631409	0.809157	4	High
A0A2H0ZGB6	40S ribosomal protein S25 OS=Candida auris OX=498019 GN=B9J08_004699 PE=3 SV=1	B9J08_004699	YLR333C	RPS25B	-0.0807247	-0.0834075	0.812838	0.733004	4	High
A0A0L0NZR6	PPM-type phosphatase domain-containing protein OS=Candida auris OX=498019 GN=QG37_03452 PE=3 SV=1	B9J08_001580	YDL006W	PTC1		-0.0835523		0.310157	1	High
A0A0L0NSI6	FAD-binding PCMH-type domain-containing protein OS=Candida auris OX=498019 GN=QG37_07064 PE=4 SV=1	B9J08_001883	YDL174C	DLD1	0.0292774	-0.0836244	0.183228	0.876946	7	High
A0A0L0NT71	AMP_N domain-containing protein OS=Candida auris OX=498019 GN=QG37_06740 PE=3 SV=1	B9J08_005446	YFR006W	YFR006W	0.0826547	-0.0839123	0.25125	1.06645	11	High
A0A0L0P5A6	Uncharacterized protein OS=Candida auris OX=498019 GN=QG37_01365 PE=4 SV=1	B9J08_005167	NA	NA	-0.160995	-0.0843023	0.514896	0.299336	1	Medium
A0A2H0ZN77	Mitochondrial homologous recombination protein 1 OS=Candida auris OX=498019 GN=B9J08_003711 PE=3 SV=1	B9J08_003711	YDR296W	MHR1	0.0458159	-0.0843229	0.413627	0.675719	7	High
A0A0L0NZC6	Uncharacterized protein OS=Candida auris OX=498019 GN=QG37_04113 PE=4 SV=1	B9J08_004148	NA	NA	-0.175533	-0.0849007	2.10052	0.266765	10	High
A0A510P7M4	Hypothetical_protein OS=Candida auris OX=498019 GN=CAJCM15448_37920 PE=4 SV=1				-0.124145	-0.0850767	0.383889	0.241829	1	High
A0A2H1A183	Uncharacterized protein OS=Candida auris OX=498019 GN=B9J08_001192 PE=4 SV=1	B9J08_001192	YOR290C	SNF2	0.16433	-0.0851493	0.389828	0.349553	3	High
A0A510P1V4	Hypothetical_protein OS=Candida auris OX=498019 GN=CAJCM15448_16270 PE=4 SV=1				0.0823337	-0.0853462	0.353607	0.375339	6	High
A0A5C1DV84	V-type proton ATPase subunit F OS=Candida auris OX=498019 GN=CAJCM15448_34940 PE=3 SV=1				0.251469	-0.0854204	1.0175	0.486804	3	High
A0A0L0P268	WD_REPEATS_REGION domain-containing protein OS=Candida auris OX=498019 GN=QG37_02503 PE=4 SV=1	B9J08_000281	NA	NA	0.0796807	-0.0854806	0.54011	0.584335	5	High
A0A0L0NNJ4	Uncharacterized protein OS=Candida auris OX=498019 GN=QG37_08049 PE=4 SV=1	B9J08_000429	NA	NA	0.114213	-0.0856998	0.256317	0.902527	1	Medium
A0A0L0P229	Protein-lysine N-methyltransferase EFM5 OS=Candida auris OX=498019 GN=EFM5 PE=3 SV=1				-0.118513	-0.085848	1.5352	1.42079	2	High
A0A0L0P196	AD domain-containing protein OS=Candida auris OX=498019 GN=QG37_03076 PE=3 SV=1	B9J08_001035	YHR121W	LSM12	0.878187	-0.0863095	0.925317	0.0776702	1	High
A0A0L0P163	Succinate dehydrogenase [ubiquinone] cytochrome b small subunit OS=Candida auris OX=498019 GN=QG37_03163 PE=3 SV=1	B9J08_000625	YDR178W	SDH4	-0.183174	-0.0863432	1.14256	0.632566	1	High
A0A0L0P007	Ubiquinone biosynthesis protein COQ4, mitochondrial OS=Candida auris OX=498019 GN=COQ4 PE=3 SV=1				0.145663	-0.0865922	0.209697	0.175892	2	High
A0A2H0ZW70	20S-pre-rRNA D-site endonuclease NOB1 OS=Candida auris OX=498019 GN=B9J08_002002 PE=3 SV=1	B9J08_002002	YOR056C	NOB1	-0.0757454	-0.0871601	0.213357	0.35201	3	High
A0A510PBE6	Apurinic endonuclease OS=Candida auris OX=498019 GN=CAJCM15448_48290 PE=3 SV=1				0.0710644	-0.0872467	0.236078	0.753831	4	High
A0A0L0P531	Uncharacterized protein OS=Candida auris OX=498019 GN=QG37_02012 PE=4 SV=1					-0.08739		0.648874	1	High
A0A510P4U4	Hypothetical_protein OS=Candida auris OX=498019 GN=CAJCM15448_27820 PE=4 SV=1				-0.0189573	-0.0874404	0.0600298	0.319783	1	High
A0A0L0P243	Uncharacterized protein OS=Candida auris OX=498019 GN=QG37_03004 PE=4 SV=1	B9J08_000986	NA	NA	0.049346	-0.0875706	0.138699	0.662354	1	High
A0A0L0P0U7	CAP-Gly domain-containing protein OS=Candida auris OX=498019 GN=QG37_02978 PE=4 SV=1	B9J08_000014	NA	NA	0.0379098	-0.0880231	0.126786	0.518524	1	High
A0A2H1A1U7	Protein HGH1 homolog OS=Candida auris OX=498019 GN=B9J08_001401 PE=3 SV=1	B9J08_001401	YGR187C	HGH1	0.408304	-0.0882353	0.632228	0.243224	2	High
A0A0L0P4B9	Orotidine 5'-phosphate decarboxylase OS=Candida auris OX=498019 GN=CAJCM15448_07460 PE=3 SV=1				-0.0137189	-0.0882806	0.0873695	2.14384	5	High
A0A0L0P797	4a-hydroxytetrahydrobiopterin dehydratase OS=Candida auris OX=498019 GN=QG37_00488 PE=3 SV=1	YHL018W	NA	NA	0.076779	-0.0884719	0.307104	0.58631	2	High
A0A510P866	Ribulose-phosphate 3-epimerase OS=Candida auris OX=498019 GN=CAJCM15448_35210 PE=3 SV=1				0.0868659	-0.0885468	0.2323	0.556534	2	High
A0A5C1DXP5	Uncharacterized protein OS=Candida auris OX=498019 GN=QG37_06966 PE=3 SV=1	B9J08_001278	YIL133C	RPL16A	-0.0478181	-0.0886655	0.582971	0.659584	13	High
A0A510P193	Non-specific serine/threonine protein kinase OS=Candida auris OX=498019 GN=CAJCM15448_14680 PE=3 SV=1					-0.0887805		0.239834	1	High
A0A510P313	3-isopropylmalate dehydrogenase OS=Candida auris OX=498019 GN=CAJCM15448_21440 PE=3 SV=1				0.0104567	-0.0889628	0.0621758	0.883131	6	High
A0A0L0NPT6	Methionine aminopeptidase 2 OS=Candida auris OX=498019 GN=MAP2 PE=3 SV=1				0.0573068	-0.0890691	0.432478	0.637339	9	High
A0A510PBU6	Hypothetical_protein OS=Candida auris OX=498019 GN=CAJCM15448_50980 PE=4 SV=1				-0.259953	-0.0892977	0.753018	0.607673	3	High
A0A5Q7YD87	Potassium/sodium_efflux_P-type_ATPase,_fungal-type OS=Candida auris OX=498019 GN=CJI96_0001355 PE=4 SV=1	B9J08_000969	NA	NA	-0.1304	-0.0892984	0.428349	0.349402	2	High
A0A510P7U5	Hypothetical_protein OS=Candida auris OX=498019 GN=CAJCM15448_31890 PE=4 SV=1				-0.209034	-0.0896375	0.805885	0.818286	2	High
A0A2H0ZI54	Multiple RNA-binding domain-containing protein 1 OS=Candida auris OX=498019 GN=B9J08_004164 PE=3 SV=1	B9J08_004164	YPR112C	MRD1	0.311231	-0.0898114	0.543471	1.09145	3	High
A0A2H1A6V7	Uncharacterized protein OS=Candida auris OX=498019 GN=B9J08_000053 PE=3 SV=1	B9J08_000053	YGR082W	TOM20	0.01167	-0.0900398	0.0212648	0.41477	2	High
A0A510P424	Hypothetical_protein OS=Candida auris OX=498019 GN=CAJCM15448_25060 PE=4 SV=1				0.347088	-0.0900939	1.0776	0.568857	4	High
A0A510P1W4	Foie-gras_1 domain-containing protein OS=Candida auris OX=498019 GN=CAJCM15448_17020 PE=4 SV=1				0.0499862	-0.090566	0.266334	0.106606	2	High
A0A510P073	Uncharacterized protein OS=Candida auris OX=498019 GN=CAJCM15448_10430 PE=3 SV=1				0.0165505	-0.090625	0.0256332	0.156826	1	Medium
A0A2H0ZXD5	NADH dehydrogenase [ubiquinone] iron-sulfur protein 8, mitochondrial OS=Candida auris OX=498019 GN=B9J08_002450 PE=3 SV=1	B9J08_002450	NA	NA	0.0205402	-0.0908622	0.0573174	0.766702	5	High
A0A5C1E1G0	Protein AF-9 homolog OS=Candida auris OX=498019 GN=YAF9 PE=3 SV=1				-0.0144644	-0.0908667	0.0429396	0.391662	1	Medium
A0A2H0ZSV6	Defective in cullin neddylation protein OS=Candida auris OX=498019 GN=B9J08_003410 PE=4 SV=1	B9J08_003410	YLR128W	DCN1	-0.0236842	-0.0909091	0.0966652	0.31026	1	High
A0A510P8K9	Nucleoside diphosphate kinase OS=Candida auris OX=498019 GN=CAJCM15448_34490 PE=3 SV=1				-0.0993298	-0.0910486	2.13004	1.11247	4	High
A0A0L0NXE6	FACT complex subunit POB3 OS=Candida auris OX=498019 GN=QG37_04865 PE=3 SV=1	B9J08_003645	YML069W	POB3	-0.0450866	-0.0910883	0.159484	0.374214	4	High
A0A0L0NY28	Fumarate hydratase OS=Candida auris OX=498019 GN=CAJCM15448_36710 PE=3 SV=1				-0.0389177	-0.0911239	0.890541	0.642635	13	High
A0A510NYY6	Hypothetical_protein OS=Candida auris OX=498019 GN=CAJCM15448_06360 PE=4 SV=1				-0.110277	-0.0914888	0.505533	0.880211	3	High
A0A0L0P5V3	TPR_REGION domain-containing protein OS=Candida auris OX=498019 GN=QG37_01487 PE=4 SV=1	B9J08_000666	YMR237W	BCH1	-0.115498	-0.0915601	0.324579	0.571442	2	High
A0A2H0ZJN2	Cys-Gly metallodipeptidase DUG1 OS=Candida auris OX=498019 GN=B9J08_004357 PE=3 SV=1	B9J08_004357	YFR044C	DUG1	-0.0155771	-0.091597	0.487282	0.912925	9	High
A0A2H0ZYD3	Calcineurin regulatory subunit OS=Candida auris OX=498019 GN=B9J08_001732 PE=3 SV=1	B9J08_001732	YKL190W	CNB1	0.0614583	-0.0916037	0.441649	1.43901	3	High
A0A0L0P251	Uncharacterized protein OS=Candida auris OX=498019 GN=QG37_03013 PE=3 SV=1	B9J08_000994	YDR109C	YDR109C	-0.0378092	-0.0916516	0.246765	0.945268	7	High
A0A510P913	tRNA (adenine(58)-N(1))-methyltransferase catalytic subunit TRM61 OS=Candida auris OX=498019 GN=CAJCM15448_43020 PE=3 SV=1				0.169706	-0.0927958	0.438303	0.419237	3	High
A0A2H1A810	Uncharacterized protein OS=Candida auris OX=498019 GN=B9J08_000474 PE=4 SV=1	B9J08_000474	NA	NA	-0.11229	-0.0930143	0.492179	0.281536	3	High
A0A510P512	Hypothetical_protein OS=Candida auris OX=498019 GN=CAJCM15448_28560 PE=4 SV=1				0.0253017	-0.0930792	0.0560067	0.284963	4	High
A0A0L0P8L6	Uncharacterized protein OS=Candida auris OX=498019 GN=QG37_00084 PE=4 SV=1				-0.366412	-0.0930828	1.05346	0.582293	1	Medium
A0A0L0NN27	YL1_C domain-containing protein OS=Candida auris OX=498019 GN=QG37_08286 PE=4 SV=1	B9J08_003554	YEL044W	IES6	0.0263483	-0.0933852	0.090037	0.292602	1	High
A0A2H0ZNX0	Phosphoribosylaminoimidazole carboxylase OS=Candida auris OX=498019 GN=B9J08_003951 PE=3 SV=1	B9J08_003951	YOR128C	ADE2	0.0475499	-0.0937726	0.156114	0.781352	9	High
A0A2H0ZDH3	Protein kinase domain-containing protein OS=Candida auris OX=498019 GN=B9J08_005381 PE=4 SV=1	B9J08_005381	YJR059W	PTK2	-0.0280488	-0.0945083	0.0466218	0.512723	1	High
A0A2H0ZCN3	Respiratory growth induced protein 1 OS=Candida auris OX=498019 GN=B9J08_005075 PE=3 SV=1	B9J08_005075	YER067W	RGI1	-0.088618	-0.0945321	0.329852	0.418243	10	High
A0A0L0NQX7	Acetolactate synthase OS=Candida auris OX=498019 GN=QG37_07211 PE=3 SV=1	B9J08_002629	YMR108W	ILV2		-0.0946416		1.05897	1	High
A0A2H1A5Q9	Uncharacterized protein OS=Candida auris OX=498019 GN=B9J08_000715 PE=3 SV=1	B9J08_000715	NA	NA	0.173737	-0.0947819	0.368619	0.415756	2	High
A0A0L0P4I3	HTH La-type RNA-binding domain-containing protein OS=Candida auris OX=498019 GN=QG37_02175 PE=4 SV=1	B9J08_003154	YDL051W	LHP1	-0.00269024	-0.0947831	0.00802842	0.316643	2	High
A0A2H0ZY08	Hsp90 chaperone protein kinase-targeting subunit OS=Candida auris OX=498019 GN=B9J08_001631 PE=3 SV=1	B9J08_001631	YDR168W	CDC37	0.0507892	-0.0948499	0.741773	1.78542	6	High
A0A510PBU1	2'-phosphotransferase OS=Candida auris OX=498019 GN=CAJCM15448_50890 PE=3 SV=1				0.29368	-0.0950783	0.790785	0.854352	2	High
A0A5C1DQY3	Cyclin-dependent kinases regulatory subunit OS=Candida auris OX=498019 GN=CAJCM15448_09300 PE=3 SV=1				0.0484367	-0.0951031	0.141902	0.680742	4	High
A0A2H1A7E5	40S ribosomal protein S17-B OS=Candida auris OX=498019 GN=B9J08_000254 PE=3 SV=1	B9J08_000254	YDR447C	RPS17B	-0.00567042	-0.0953271	0.0339183	0.553166	3	High
A0A0L0P188	Actin-related protein 2/3 complex subunit 5 OS=Candida auris OX=498019 GN=QG37_02713 PE=3 SV=1	B9J08_000810	YIL062C	ARC15	0.00634071	-0.0956901	0.0185366	0.454893	2	High
A0A510P2H1	Putative 23S rRNA (Uracil-5-)-methyltransferase RumA OS=Candida auris OX=498019 GN=CAJCM15448_17310 PE=3 SV=1				0.0396597	-0.0958232	0.428161	2.19101	3	High
A0A0L0P073	Ubiquitin carboxyl-terminal hydrolase OS=Candida auris OX=498019 GN=QG37_03205 PE=3 SV=1	B9J08_000598	YJR099W	YUH1	-0.0959419	-0.0958563	0.693262	1.3075	3	High
A0A5C1DZJ6	ATP phosphoribosyltransferase OS=Candida auris OX=498019 GN=CAJCM15448_14660 PE=3 SV=1				0.0814024	-0.0961943	0.838116	0.797987	8	High
A0A2H1A772	Uncharacterized protein OS=Candida auris OX=498019 GN=B9J08_000174 PE=3 SV=1	B9J08_000174	YAL012W	CYS3	0.231692	-0.0962987	0.736558	0.571426	1	High
A0A0L0P5M5	Hypothetical_protein OS=Candida auris OX=498019 GN=CAJCM15448_11560 PE=4 SV=1				0.00261231	-0.0964051	0.00762033	0.678851	4	High
A0A2H0ZKU9	Uncharacterized protein OS=Candida auris OX=498019 GN=B9J08_002842 PE=3 SV=1	B9J08_002842	YMR031C	EIS1	0.14075	-0.0965501	0.863948	0.577762	29	High
A0A510P163	N-methylhydantoinase B/acetone carboxylase OS=Candida auris OX=498019 GN=CAJCM15448_12000 PE=3 SV=1				-0.103852	-0.0966659	0.557318	0.933119	6	High
A0A2H0ZGJ6	Alkaline phosphatase OS=Candida auris OX=498019 GN=B9J08_004776 PE=3 SV=1	B9J08_004776	YDR481C	PHO8		-0.0968992		1.78744	3	High
A0A2H0ZL17	Uncharacterized protein OS=Candida auris OX=498019 GN=B9J08_002612 PE=4 SV=1	B9J08_002612	YLR095C	IOC2	-0.0759954	-0.0969989	0.551204	0.520304	3	High
A0A2H0ZIQ3	Uncharacterized protein OS=Candida auris OX=498019 GN=B9J08_004343 PE=4 SV=1	B9J08_004343	YJL012C	VTC4	-0.0235062	-0.0971058	0.229957	0.824305	9	High
A0A2H0ZXW5	Uncharacterized protein OS=Candida auris OX=498019 GN=B9J08_001589 PE=3 SV=1	B9J08_001589	YER156C	YER156C	-0.0438794	-0.0972971	0.324712	1.39218	13	High
A0A2H1A743	Uncharacterized protein OS=Candida auris OX=498019 GN=B9J08_000143 PE=4 SV=1	B9J08_000143	YGL187C	COX4	0.144703	-0.0973976	0.223392	0.914127	3	High
A0A2H0ZH92	Uncharacterized protein OS=Candida auris OX=498019 GN=B9J08_004668 PE=3 SV=1	B9J08_004668	YBR282W	MRPL27	0.00894952	-0.0977482	0.0403701	0.6854	6	High
A0A2H1A787	40S ribosomal protein S7 OS=Candida auris OX=498019 GN=B9J08_000185 PE=3 SV=1	B9J08_000185	YOR096W	RPS7A	0.0197227	-0.0979188	0.100143	0.545518	6	High
A0A0L0NXL3	Multifunctional fusion protein OS=Candida auris OX=498019 GN=CAJCM15448_46270 PE=3 SV=1				-0.0226815	-0.0983328	0.108916	1.2304	14	High
A0A2H0ZMN1	Prolyl-tRNA synthetase OS=Candida auris OX=498019 GN=B9J08_003501 PE=3 SV=1	B9J08_003501	YER087W	AIM10	0.114124	-0.0983796	0.332113	0.683844	1	High
[truncated: 632 more rows]
